# Supplementary material for: Analysis of the Transcriptomes Downstream of Eyeless and the Hedgehog, Decapentaplegic and Notch Signaling Pathways in Drosophila melanogaster
Source: PLoS One. 2012 Aug 31;7(8):e44583. doi: 10.1371/journal.pone.0044583 (PMC3432130; doi:10.1371/journal.pone.0044583)
Supplement: Table S1 — Eye genes are upregulated and wing genes are downregulated when Ey+signaling factors are misexpressed in the wing. Fold change values for the indicated genes for both array and mRNASeq. Array data: pink and green shading indicate statistically significant upregulation and downregulation, respectively, based on the SAM statistical analysis as described in the text. mRNASeq data: blue shading indicates >1.7X upregulation; orange shading indicates >2.5X downregulation; yellow shading indicates 0 reads aligned to a particular gene, with fold changes determined using 0.5 to avoid division by 0. (XLSX) [file pone.0044583.s006.xlsx]

## Sheet: ey
GeneSymbol	FC eye vs wing	FC ey vs wing	FC hh vs wing	FC dpp vs wing	FC N vs wing	FC ey,hh vs wing	FC ey,dpp vs wing	FC ey,N vs wing		FC ey vs ey,hh	FC ey vs ey,dpp	FC ey vs e,N	FC hh vs ey,hh	FC dpp vs ey,dpp	FC N vs ey,N
ey array	51.734	51.105	-1.631	2.861	-1.46	24.3	36.64	132.338		2.103	1.395	-2.59	-39.631	-12.809	-193.27
ey array	49.012	46.009	-1.205	2.614	-1.463	21.722	30.941	123.143		2.118	1.487	-2.677	-26.175	-11.836	-180.099
ey array	13.685	1.821	-1	1.042	-1.13	1.433	3.931	2.111		1.271	-2.159	-1.159	-1.433	-3.773	-2.385
ey gen unique	98.5922	143.341	1.21474	1.3701	1.53344	69.1105	201.174	791.411		2.07409	-1.40346	-5.52117	-56.8933	-146.832	-516.103
	eye	ap>ey	ap>hh	ap>dpp	ap>N	ap>ey,hh	ap>ey,dpp	ap>ey,N		eye	ap>ey	ap>hh	ap>dpp	ap>N	ap>ey,hh	ap>ey,dpp	ap>ey,N
	51.734	51.105	-1.631	2.861	-1.46	24.3	36.64	132.338		98.5922	143.341	1.21474	1.3701	1.53344	69.1105	201.174	791.411
	49.012	46.009	-1.205	2.614	-1.463	21.722	30.941	123.143
	13.685	1.821	-1	1.042	-1.13	1.433	3.931	2.111

## Sheet: hh
GeneSymbol	FC eye vs wing	FC ey vs wing	FC hh vs wing	FC dpp vs wing	FC N vs wing	FC ey,hh vs wing	FC ey,dpp vs wing	FC ey,N vs wing		FC ey vs ey,hh	FC ey vs ey,dpp	FC ey vs e,N	FC hh vs ey,hh	FC dpp vs ey,dpp	FC N vs ey,N
hh array	-1.227	-1.033	2.748	1.02	-1.542	1.137	1.263	-2.532		-1.175	-1.305	2.45	2.416	-1.238	1.642
hh array	-1.194	-1.023	2.72	1.033	-1.551	1.146	1.009	-2.578		-1.172	-1.032	2.52	2.375	1.024	1.662
hh gen unique	-1.59528	1.09852	4.783	1.32835	-1.04352	2.05397	1.50232	-5.93993		-1.86976	-1.36758	6.52515	2.32866	-1.13097	5.69219
	eye	ap>ey	ap>hh	ap>dpp	ap>N	ap>ey,hh	ap>ey,dpp	ap>ey,N		eye	ap>ey	ap>hh	ap>dpp	ap>N	ap>ey,hh	ap>ey,dpp	ap>ey,N
	-1.227	-1.033	2.748	1.02	-1.542	1.137	1.263	-2.532		-1.59528	1.09852	4.783	1.32835	-1.04352	2.05397	1.50232	-5.93993
	-1.194	-1.023	2.72	1.033	-1.551	1.146	1.009	-2.578

## Sheet: dpp
GeneSymbol	FC eye vs wing	FC ey vs wing	FC hh vs wing	FC dpp vs wing	FC N vs wing	FC ey,hh vs wing	FC ey,dpp vs wing	FC ey,N vs wing		FC ey vs ey,hh	FC ey vs ey,dpp	FC ey vs e,N	FC hh vs ey,hh	FC dpp vs ey,dpp	FC N vs ey,N
dpp array	-1.102	1.225	2.472	1.679	1.336	2.306	1.394	-1.045		-1.883	-1.138	1.28	1.072	1.205	1.396
dpp array	-1.141	1.145	2.314	1.552	1.21	2.097	1.247	-1.116		-1.831	-1.089	1.278	1.104	1.245	1.351
dpp gen unique	-1.1506	1.45612	2.14696	30.4359	1.86831	2.11434	3.3492	1.29033		-1.45204	-2.30008	1.12848	1.01543	9.08752	1.44793
	eye	ap>ey	ap>hh	ap>dpp	ap>N	ap>ey,hh	ap>ey,dpp	ap>ey,N		eye	ap>ey	ap>hh	ap>dpp	ap>N	ap>ey,hh	ap>ey,dpp	ap>ey,N
	-1.102	1.225	2.472	1.679	1.336	2.306	1.394	-1.045		-1.1506	1.45612	2.14696	30.4359	1.86831	2.11434	3.3492	1.29033
	-1.141	1.145	2.314	1.552	1.21	2.097	1.247	-1.116

## Sheet: N
GeneSymbol	FC eye vs wing	FC ey vs wing	FC hh vs wing	FC dpp vs wing	FC N vs wing	FC ey,hh vs wing	FC ey,dpp vs wing	FC ey,N vs wing		FC ey vs ey,hh	FC ey vs ey,dpp	FC ey vs e,N	FC hh vs ey,hh	FC dpp vs ey,dpp	FC N vs ey,N
N array	1.081	-1.078	-1.016	1.037	5.085	-1.064	1.065	1.199		-1.013	-1.148	-1.292	1.046	-1.027	4.243
N array	-1.092	1.002	1.048	1.067	3.711	-1.058	1.154	1.032		1.06	-1.152	-1.03	1.11	-1.082	3.596
N array	1.065	1.078	1.056	1.101	3.058	1.009	1.107	1.038		1.069	-1.026	1.039	1.047	-1.005	2.947
N gen unique	-1.28527	-1.20313	3.14522	1.12492	4.09231	-1.19207	-1.09353	1.00087		-1.00928	-1.10023	-1.20418	3.74932	1.23014	4.08875
	eye	ap>ey	ap>hh	ap>dpp	ap>N	ap>ey,hh	ap>ey,dpp	ap>ey,N		eye	ap>ey	ap>hh	ap>dpp	ap>N	ap>ey,hh	ap>ey,dpp	ap>ey,N
	1.081	-1.078	-1.016	1.037	5.085	-1.064	1.065	1.199		-1.28527	-1.20313	3.14522	1.12492	4.09231	-1.19207	-1.09353	1.00087
	-1.092	1.002	1.048	1.067	3.711	-1.058	1.154	1.032
	1.065	1.078	1.056	1.101	3.058	1.009	1.107	1.038

## Sheet: Dl
GeneSymbol	Probe ID	FC eye vs wing	FC ey vs wing	FC hh vs wing	FC dpp vs wing	FC N vs wing	FC ey,hh vs wing	FC ey,dpp vs wing	FC ey,N vs wing		FC ey vs ey,hh	FC ey vs ey,dpp	FC ey vs e,N	FC hh vs ey,hh	FC dpp vs ey,dpp	FC N vs ey,N
Dl array	A_09_P174375	-1.063	1.017	-1.362	-1.223	1.352	-1.277	-1.344	-1.777		1.299	1.367	1.807	-1.067	1.1	2.401
Dl array	A_09_P042001	1.075	1.161	-1.124	1.004	1.628	-1.012	-1.001	-1.3		1.174	1.161	1.508	-1.111	1.004	2.116
Dl array	A_09_P042001	-1.006	1.045	-1.251	-1.206	1.389	-1.228	-1.235	-1.428		1.282	1.29	1.492	-1.019	1.024	1.984
Dl array	A_09_P146850	-1.005	-1.024	-1.372	-1.304	1.329	-1.338	-1.352	-1.397		1.307	1.32	1.364	-1.025	1.036	1.856
Dl array	A_09_P052286	1.178	1.052	-1.218	-1.151	1.342	-1.053	1.015	-1.093		1.108	1.037	1.15	-1.157	-1.168	1.467
Dl array	A_09_P150090	1.115	-1.053	-1.283	-1.274	1.19	-1.143	-1.117	-1.249		1.086	1.062	1.187	-1.123	-1.14	1.487
Dl array	A_09_P042006	1.091	1.211	-1.236	-1.224	-1.026	-1.147	-1.056	-1.095		1.389	1.279	1.326	-1.078	-1.158	1.067
Dl gen unique		-1.06301	-1.17036	1.47285	-1.16849	1.5717	-1.07219	-1.01752	-1.69517		-1.09156	-1.15021	1.44842	1.57917	-1.14837	2.66431
		eye	ap>ey	ap>hh	ap>dpp	ap>N	ap>ey,hh	ap>ey,dpp	ap>ey,N		eye	ap>ey	ap>hh	ap>dpp	ap>N	ap>ey,hh	ap>ey,dpp	ap>ey,N
		-1.063	1.017	-1.362	-1.223	1.352	-1.277	-1.344	-1.777		-1.06301	-1.17036	1.47285	-1.16849	1.5717	-1.07219	-1.01752	-1.69517
		1.075	1.161	-1.124	1.004	1.628	-1.012	-1.001	-1.3
		-1.006	1.045	-1.251	-1.206	1.389	-1.228	-1.235	-1.428
		-1.005	-1.024	-1.372	-1.304	1.329	-1.338	-1.352	-1.397
		1.178	1.052	-1.218	-1.151	1.342	-1.053	1.015	-1.093
		1.115	-1.053	-1.283	-1.274	1.19	-1.143	-1.117	-1.249
		1.091	1.211	-1.236	-1.224	-1.026	-1.147	-1.056	-1.095

## Sheet: Ser
GeneSymbol	FC eye vs wing	FC ey vs wing	FC hh vs wing	FC dpp vs wing	FC N vs wing	FC ey,hh vs wing	FC ey,dpp vs wing	FC ey,N vs wing		FC ey vs ey,hh	FC ey vs ey,dpp	FC ey vs e,N	FC hh vs ey,hh	FC dpp vs ey,dpp	FC N vs ey,N
Ser array	-2.155	-1.834	-1.246	-1.308	2.498	-1.566	-2.124	-1.106		-1.171	1.158	-1.658	1.257	1.624	2.763
Ser gen unique	-2.34714	-1.29706	2.33297	-1.12956	2.91293	-1.00964	-1.98407	1.34732		-1.28467	1.52967	-1.74755	2.35546	1.7565	2.16202
	eye	ap>ey	ap>hh	ap>dpp	ap>N	ap>ey,hh	ap>ey,dpp	ap>ey,N		eye	ap>ey	ap>hh	ap>dpp	ap>N	ap>ey,hh	ap>ey,dpp	ap>ey,N
	-2.155	-1.834	-1.246	-1.308	2.498	-1.566	-2.124	-1.106		-2.34714	-1.29706	2.33297	-1.12956	2.91293	-1.00964	-1.98407	1.34732

## Sheet: toy
GeneSymbol	FC eye vs wing	FC ey vs wing	FC hh vs wing	FC dpp vs wing	FC N vs wing	FC ey,hh vs wing	FC ey,dpp vs wing	FC ey,N vs wing		FC ey vs ey,hh	FC ey vs ey,dpp	FC ey vs e,N	FC hh vs ey,hh	FC dpp vs ey,dpp	FC N vs ey,N
toy array	99.987	-1.684	-2.613	-1.411	-2.761	-4.57	-2.443	-3.034		2.714	1.451	1.802	1.749	1.732	1.099
toy array	100.375	-1.724	-2.389	-1.419	-3.097	-3.564	-2.344	-2.971		2.067	1.36	1.724	1.492	1.652	-1.042
toy gen unique	308.453	1.63702	-1.15251	1.3701	-1.63032	-1.54825	3.6577	5.13303		2.5345	-2.23437	-3.13561	1.34337	-2.66967	-8.36851
	eye	ap>ey	ap>hh	ap>dpp	ap>N	ap>ey,hh	ap>ey,dpp	ap>ey,N		eye	ap>ey	ap>hh	ap>dpp	ap>N	ap>ey,hh	ap>ey,dpp	ap>ey,N
	99.987	-1.684	-2.613	-1.411	-2.761	-4.57	-2.443	-3.034		308.453	1.63702	-1.15251	1.3701	-1.63032	-1.54825	3.6577	5.13303
	100.375	-1.724	-2.389	-1.419	-3.097	-3.564	-2.344	-2.971

## Sheet: hth
GeneSymbol	FC eye vs wing	FC ey vs wing	FC hh vs wing	FC dpp vs wing	FC N vs wing	FC ey,hh vs wing	FC ey,dpp vs wing	FC ey,N vs wing		FC ey vs ey,hh	FC ey vs ey,dpp	FC ey vs e,N	FC hh vs ey,hh	FC dpp vs ey,dpp	FC N vs ey,N
hth array	-1.036	2.084	2.036	1.433	-1.097	1.53	1.395	-1.178		1.362	1.493	2.454	1.331	1.027	1.073
hth array	1.199	-1.005	-1.102	-1.022	-1.673	-1.166	-1.463	-1.991		1.16	1.456	1.981	1.057	1.432	1.19
hth array	1.313	-1.049	1.03	-1.136	-1.517	-1.038	-1.312	-1.816		-1.01	1.251	1.732	1.069	1.155	1.197
hth array	1.278	-1.049	1.026	-1.207	-1.544	-1.078	-1.289	-1.846		1.027	1.228	1.759	1.106	1.068	1.195
hth array	1.354	1.011	-1.027	-1.005	-1.631	-1.05	-1.221	-1.657		1.062	1.234	1.676	1.022	1.215	1.016
hth array	1.127	1.023	-1.09	1.222	-1.586	-1.065	-1.371	-1.988		1.09	1.403	2.035	-1.023	1.676	1.253
hth array	1.081	1.011	-1.105	1.191	-1.626	-1.061	-1.451	-2.063		1.072	1.467	2.086	-1.042	1.728	1.269
hth array	1.32	1.015	1.063	-1.045	-1.508	-1.07	-1.149	-1.677		1.086	1.166	1.702	1.138	1.099	1.113
hth array	1.486	1.135	1.214	1.198	-1.38	1.092	1.1	-1.441		1.039	1.031	1.635	1.111	1.089	1.044
hth gen unique	-1.11699	-1.30127	1.11864	-1.20245	-1.12126	-1.2707	-1.1503	-3.27947		-1.02406	-1.13124	2.52021	1.42145	-1.04534	2.9248
	eye	ap>ey	ap>hh	ap>dpp	ap>N	ap>ey,hh	ap>ey,dpp	ap>ey,N		eye	ap>ey	ap>hh	ap>dpp	ap>N	ap>ey,hh	ap>ey,dpp	ap>ey,N
	-1.036	2.084	2.036	1.433	-1.097	1.53	1.395	-1.178		-1.11699	-1.30127	1.11864	-1.20245	-1.12126	-1.2707	-1.1503	-3.27947
	1.199	-1.005	-1.102	-1.022	-1.673	-1.166	-1.463	-1.991
	1.313	-1.049	1.03	-1.136	-1.517	-1.038	-1.312	-1.816
	1.278	-1.049	1.026	-1.207	-1.544	-1.078	-1.289	-1.846
	1.354	1.011	-1.027	-1.005	-1.631	-1.05	-1.221	-1.657
	1.127	1.023	-1.09	1.222	-1.586	-1.065	-1.371	-1.988
	1.081	1.011	-1.105	1.191	-1.626	-1.061	-1.451	-2.063
	1.32	1.015	1.063	-1.045	-1.508	-1.07	-1.149	-1.677
	1.486	1.135	1.214	1.198	-1.38	1.092	1.1	-1.441

## Sheet: tsh
GeneSymbol	FC eye vs wing	FC ey vs wing	FC hh vs wing	FC dpp vs wing	FC N vs wing	FC ey,hh vs wing	FC ey,dpp vs wing	FC ey,N vs wing		FC ey vs ey,hh	FC ey vs ey,dpp	FC ey vs e,N	FC hh vs ey,hh	FC dpp vs ey,dpp	FC N vs ey,N
tsh array	-2.732	-1.174	-1.043	-1.036	-1.164	-1.102	-1.405	-1.172		-1.066	1.196	-1.002	1.057	1.356	1.007
tsh array	-2.568	-1.202	-1.025	-1.048	-1.177	-1.087	-1.396	-1.116		-1.107	1.161	-1.077	1.06	1.332	-1.054
tsh gen unique	-2.58132	-1.07937	1.14075	1.19568	1.18818	-1.02796	-1.21411	2.3508		-1.05001	1.12484	-2.53738	1.17264	1.45169	-1.97849
	eye	ap>ey	ap>hh	ap>dpp	ap>N	ap>ey,hh	ap>ey,dpp	ap>ey,N		eye	ap>ey	ap>hh	ap>dpp	ap>N	ap>ey,hh	ap>ey,dpp	ap>ey,N
	-2.732	-1.174	-1.043	-1.036	-1.164	-1.102	-1.405	-1.172		-2.58132	-1.07937	1.14075	1.19568	1.18818	-1.02796	-1.21411	2.3508
	-2.568	-1.202	-1.025	-1.048	-1.177	-1.087	-1.396	-1.116

## Sheet: eya
GeneSymbol	FC eye vs wing	FC ey vs wing	FC hh vs wing	FC dpp vs wing	FC N vs wing	FC ey,hh vs wing	FC ey,dpp vs wing	FC ey,N vs wing		FC ey vs ey,hh	FC ey vs ey,dpp	FC ey vs e,N	FC hh vs ey,hh	FC dpp vs ey,dpp	FC N vs ey,N
eya array	8.642	3.698	-1.579	1.18	-4.57	2.83	5.175	2.173		1.307	-1.399	1.702	-4.468	-4.385	-9.932
eya array	8.612	3.695	-1.521	1.215	-4.093	2.863	4.882	2.076		1.291	-1.321	1.78	-4.354	-4.018	-8.497
eya gen unique	7.05107	3.05219	-3.40971	-3.40971	-3.40971	1.79884	5.19599	1.45452		1.69676	-1.70238	2.09842	-5.18296	-7.95667	-5.90077
	eye	ap>ey	ap<hh	ap>dpp	ap>N	ap>ey,hh	ap>ey,dpp	ap<ey,N		eye	ap>ey	ap<hh	ap>dpp	ap>N	ap>ey,hh	ap>ey,dpp	ap<ey,N
	8.642	3.698	-1.579	1.18	-4.57	2.83	5.175	2.173		7.05107	3.05219	-3.40971	-3.40971	-3.40971	1.79884	5.19599	1.45452
	8.612	3.695	-1.521	1.215	-4.093	2.863	4.882	2.076

[truncated: 19 more sheets: so, ato, Optix, shf, dac, dan, danr, gl, scrt, sev, lz, pros, oc, elav, vg, nub, wg, CG4721, Mhc]
