# Supplementary material for: Analysis of the Transcriptomes Downstream of Eyeless and the Hedgehog, Decapentaplegic and Notch Signaling Pathways in Drosophila melanogaster
Source: PLoS One. 2012 Aug 31;7(8):e44583. doi: 10.1371/journal.pone.0044583 (PMC3432130; doi:10.1371/journal.pone.0044583)
Supplement: Table S3 — Summary of DAVID analysis of gene ontology terms for biological and molecular function. The number of genes entered into the DAVID software, and the number that were included in at least one cluster are shown in the headings. (XLSX) [file pone.0044583.s008.xlsx]

## Sheet: Table S3
Eye control (504 genes)				ap>ey (23 of 43 genes entered)				ap>ey,hh (19 of 35 genes entered)				ap>ey,dpp (57 of 113 genes entered)				ap>ey,N (49 of 122 genes entered)				Wing control (35 of 70 Genes entered)
Column1	Cluster name	Score	# of genes	Column1	Cluster name2	Score2	# of genes2	Column2	Cluster name3	Score3	# of genes3	Column3	Cluster name4	Score4	# of genes4	Column4	Cluster name5	Score5	# of genes5	Column5	Cluster name6	Score6	# of genes6
1	Adhesion	5.81	22	1	Eye/photoreceptor development	3.13	18	1	Neuron projection development	2.24	9	1	Eye/photoreceptor development	4.25	38	1	Chitin destruction	1.68	4	1	Transcription factor activity	7.14	18
2	Transcription factor activity	5.78	62	2	Neuron projection development	2.08	12	2	Eye/photoreceptor development	2	13	2	Neuron projection development	4.11	24	2	Chitin constituent	1.52	8	2	Chitin constituent	3.96	9
3	Stimulus detection	4.71	35	3	Cell motility	2.02	9	3	Eye-antennal disc morphogenesis	1.33	6	3	Eye-antennal disc morphogenesis	2.42	22	3	Peptidases	0.96	12	3	Wing disc development	2.14	13
4	Eye/photoreceptor development	4.43	49	4	Patterning/Segmentation	1.19	5	4	Detection of light stimulus	1.08	8	4	Cell motility	2.03	12	4	Eye/photoreceptor development	0.91	11	4	Polysaccharide binding	1.7	4
5	Neuron fate commitment	2.98	16	5	Nucleotide binding	0.71	10	5	Nucleotide binding	0.92	7	5	Boundary/sensory organ	1.56	4	5	Eye-antennal disc development	0.69	12	5	Cell fate commitment/epithelium	1.42	7
6	Gland development	2.82	15	6	Ion binding	0.27	7	6	Ion binding	0.83	8	6	Neurotransmitter secretion	1.5	14	6	Eye-antennal disc morphogenesis	0.61	8	6	Cell fate commitment/morphogenesis	1.38	7
7	Neuron projection development	2.7	41									7	Detection of light stimulus	1.28	4	7	Post-embryonic imaginal disc development	0.41	9	7	Ion binding	0.05	7
8	Detection of light stimulus	1.51	21									8	Locomotory behavior	0.77	3	8	Ion binding	0.18	17
9	Visual system development	2.28	7									9	Ion binding	0.74	19	9	Gamete production	0.02	3
10	Synapse organization	2.14	9									10	Nucleotide binding	0.71	16	10	Nucleotide binding	0.002	4
11	Immune response	1.79	19									11	Patterning/Segmentation	0.59	6
12	RTK signaling	1.65	11									12	Negative regulation of macromolecule metabolism	0.43	5
13	Patterning/Segmentation	1.42	25									13	Ion channel activity	0.36	3
14	Leg disc pattern formation	1.4	6									14	Peptidases	0.26	5
15	Head segmentation	1.38	6
16	Eye-antennal disc morphogenesis	1.37	28
17	Boundary/sensory organ	1.34	5
18	Mesoderm development	1.23	18
19	Polysaccharide binding	1.22	15
20	Steroid hormone biosynthesis	1.16	26
21	Chitin constituent	1.1	8
22	Chitin destruction	1.09	12
23	Neuropeptide signaling	1.04	5
24	Terpenoid metabolism	1.01	5
25	Antennal development	0.97	22
26	Locomotory behavior	0.86	9
27	Programmed cell death	0.85	8
28	Cell motility	0.71	19
29	Reproductive behavior	0.68	5
30	Heart development	0.67	7
31	Nervous system development	0.63	7
32	Pigmentation	0.57	7
33	Peptidases	0.55	30
34	Neurotransmitter secretion	0.54	12
35	Regulation of organelle organization	0.48	5
36	Muscle development	0.48	8
37	Peptidase inhibitor	0.48	8
38	Endocytosis	0.47	17
39	Positive regulation of macromolecule metabolism	0.47	9
40	Salivary gland autophagy	0.44	7
41	Microtubule-based transport	0.39	7
42	Ion channel activity	0.39	11
43	Regulation of cell size	0.37	6
44	Ion binding	0.36	68
45	Nucleotide binding	0.35	38
46	Epithelium morphogenesis	0.29	10
47	Protein homodimerization activity	0.26	7
48	Phosphatase activity	0.21	4
49	Compartmentalization	0.18	12
50	Negative regulation of macromolecule metabolism	0.16	15
51	Gamete production	0.15	19
52	ATP biosynthesis	0.1	9
53	Active Transmembrane transport	0.05	7
54	GTPase activity/binding	0.05	6
55	Actin cytoskeleton organization	0.02	7
