# Supplementary material for: Analysis of the Transcriptomes Downstream of Eyeless and the Hedgehog, Decapentaplegic and Notch Signaling Pathways in Drosophila melanogaster
Source: PLoS One. 2012 Aug 31;7(8):e44583. doi: 10.1371/journal.pone.0044583 (PMC3432130; doi:10.1371/journal.pone.0044583)
Supplement: Table S4 — Raw data for DAVID analysis of eye control, ap>ey, ap>ey,hh, ap>ey,dpp, ap>ey,N and wing control libraries. (XLSX) [file pone.0044583.s009.xlsx]

## Sheet: eye control
1
Annotation Cluster 1	Enrichment Score: 5.80891617198017
Category	Term (Adhesion)	Count	%	PValue	Genes	List Total	Pop Hits	Pop Total	Fold Enrichment	Bonferroni	Benjamini	FDR
GOTERM_BP_FAT	GO:0007594~puparial adhesion	8	1.64271	7.82256e-08	SGS7, NG2, SGS1, NG1, NG3, SGS5, SGS3, SGS4	250	14	7937	18.1417	8.67484e-05	4.33751e-05	0.000125223
GOTERM_BP_FAT	GO:0022609~multicellular organism adhesion to substrate	8	1.64271	7.82256e-08	SGS7, NG2, SGS1, NG1, NG3, SGS5, SGS3, SGS4	250	14	7937	18.1417	8.67484e-05	4.33751e-05	0.000125223
GOTERM_BP_FAT	GO:0022608~multicellular organism adhesion	8	1.64271	7.82256e-08	SGS7, NG2, SGS1, NG1, NG3, SGS5, SGS3, SGS4	250	14	7937	18.1417	8.67484e-05	4.33751e-05	0.000125223
GOTERM_BP_FAT	GO:0022610~biological adhesion	20	4.10678	6.20596e-06	CAD88C, IMPL2, SANTA-MARIA, KLG, HML, NG2, NG1, ALPHAPS4, NG3, SGS7, ALPHA-CATENIN-RELATED, MP20, NRM, CG16857, SGS1, CHP, SGS5, NRG, SGS3, SGS4	250	188	7937	3.37745	0.0068588	0.00062548	0.00993403
GOTERM_BP_FAT	GO:0007591~molting cycle, chitin-based cuticle	10	2.05339	1.22303e-05	SGS7, HUG, NG2, SPOK, SGS1, NG1, NG3, SGS5, SGS3, SGS4	250	47	7937	6.75489	0.0134719	0.000847359	0.0195765
GOTERM_BP_FAT	GO:0018988~molting cycle, protein-based cuticle	10	2.05339	2.44707e-05	SGS7, HUG, NG2, SPOK, SGS1, NG1, NG3, SGS5, SGS3, SGS4	250	51	7937	6.2251	0.0267734	0.001356	0.0391655
GOTERM_BP_FAT	GO:0042303~molting cycle	10	2.05339	2.44707e-05	SGS7, HUG, NG2, SPOK, SGS1, NG1, NG3, SGS5, SGS3, SGS4	250	51	7937	6.2251	0.0267734	0.001356	0.0391655
2
Annotation Cluster 2	Enrichment Score: 5.7780234715303145
Category	Term (Transcription factor activity/sequence-specific DNA binding)	Count	%	PValue	Genes	List Total	Pop Hits	Pop Total	Fold Enrichment	Bonferroni	Benjamini	FDR
GOTERM_MF_FAT	GO:0003700~transcription factor activity	49	10.0616	5.09092e-15	DFD, GSB-N, TLL, LZ, RO, FKH, H15, LBL, DAN, PROS, GSB, SOXN, REPO, CROC, OPTIX, DISCO-R, EY, HLHM5, RETN, HLHMGAMMA, SCRO, MID, SV, EIP93F, DIP3, SCRT, OC, OLI, SRP, DANR, EXEX, LAB, B-H2, RUN, ONECUT, ATO, FD96CB, SLP1, SLP2, FD96CA, UNC-4, LIM1, SO, LIM3, TOY, SOX21B, RX, DISCO, AP-2	276	389	7918	3.61371	1.89471e-12	1.89471e-12	7.04992e-12
GOTERM_MF_FAT	GO:0043565~sequence-specific DNA binding	29	5.95483	5.35527e-09	DFD, LZ, GSB-N, TLL, SCRO, RO, FKH, LBL, SRP, OC, EXEX, GSB, LAB, ONECUT, B-H2, REPO, FD96CB, OPTIX, SLP1, CROC, SLP2, FD96CA, UNC-4, LIM1, SO, EY, LIM3, TOY, RX	276	230	7918	3.61723	1.9868e-06	9.93403e-07	7.38772e-06
GOTERM_MF_FAT	GO:0030528~transcription regulator activity	53	10.883	3.39902e-08	DFD, LZ, GSB-N, TLL, NERFIN-1, RO, DAC, FKH, H15, LBL, DAN, PROS, CG11160, GSB, SOXN, REPO, CROC, OPTIX, DISCO-R, EY, HLHM5, RETN, HLHMGAMMA, SCRO, MID, SV, EIP93F, DIP3, SCRT, OC, OLI, SRP, DANR, EXEX, LAB, ONECUT, B-H2, RUN, ATO, FD96CB, SLP1, SLP2, FD96CA, UNC-4, LIM1, SO, LIM3, TOY, SP1, SOX21B, RX, DISCO, AP-2	276	682	7918	2.22945	1.26103e-05	4.20345e-06	4.68902e-05
GOTERM_BP_FAT	GO:0045449~regulation of transcription	54	11.0883	7.49762e-08	DFD, LZ, GSB-N, TLL, NERFIN-1, RO, FKH, H15, LBL, DAN, PROS, GSB, SOXN, REPO, CROC, OPTIX, DISCO-R, EY, HLHM5, RETN, HLHMGAMMA, HIW, SCRO, MID, SV, EIP93F, DIP3, SCRT, OC, OLI, SRP, DANR, EYA, EXEX, LAB, ONECUT, B-H2, RUN, ATO, FD96CB, SLP1, SLP2, FD96CA, UNC-4, SO, LIM1, LIM3, TOY, SP1, SOX21B, RX, DISCO, AP-2, CG8216	250	799	7937	2.14567	8.31451e-05	8.31451e-05	0.000120022
GOTERM_BP_FAT	GO:0006355~regulation of transcription, DNA-dependent	42	8.62423	2.32111e-06	DFD, LZ, GSB-N, TLL, NERFIN-1, SCRO, RO, MID, SV, FKH, H15, EIP93F, LBL, OC, SRP, PROS, EXEX, GSB, LAB, B-H2, ONECUT, RUN, REPO, CROC, ATO, OPTIX, FD96CB, SLP1, SLP2, FD96CA, UNC-4, LIM1, SO, EY, LIM3, HLHM5, RETN, TOY, HLHMGAMMA, RX, DISCO, AP-2	250	612	7937	2.17878	0.0025708	0.000321712	0.00371556
GOTERM_BP_FAT	GO:0051252~regulation of RNA metabolic process	43	8.82957	1.24584e-05	DFD, LZ, GSB-N, TLL, NERFIN-1, SCRO, RO, MID, SV, FKH, H15, EIP93F, LBL, OC, SRP, PROS, EXEX, GSB, LAB, B-H2, ONECUT, RUN, REPO, CROC, SLP1, ATO, OPTIX, FD96CB, SLP2, FD96CA, UNC-4, LIM1, SO, EY, LIM3, HLHM5, RETN, TOY, HLHMGAMMA, RX, CG34362, DISCO, AP-2	250	678	7937	2.01352	0.0137214	0.000812401	0.0199415
GOTERM_BP_FAT	GO:0006350~transcription	32	6.57084	3.93078e-05	DFD, LZ, GSB-N, TLL, RO, DAC, SV, FKH, DAN, SRP, OC, DANR, PROS, EYA, GSB, LAB, ONECUT, RUN, ATO, FD96CB, SLP1, CROC, SLP2, FD96CA, UNC-4, EY, HLHM5, RETN, TOY, HLHMGAMMA, RX, HIW	250	459	7937	2.21337	0.0426567	0.00207372	0.0629054
GOTERM_MF_FAT	GO:0003677~DNA binding	50	10.2669	0.000123404	DFD, LZ, GSB-N, TLL, RO, FKH, H15, LBL, DAN, PROS, GSB, SOXN, REPO, CROC, OPTIX, DISCO-R, EY, HLHM5, RETN, HLHMGAMMA, SCRO, MID, SV, EIP93F, DIP3, SCRT, OC, OLI, SRP, DANR, EXEX, LAB, B-H2, RUN, ONECUT, ATO, FD96CB, SLP1, SLP2, FD96CA, UNC-4, LIM1, SO, LIM3, TOY, SOX21B, RX, DISCO, AP-2, CG8216	276	830	7918	1.72822	0.0447533	0.0113812	0.170104
GOTERM_MF_FAT	GO:0003702~RNA polymerase II transcription factor activity	22	4.51745	0.000224812	LAB, B-H2, ONECUT, DFD, RUN, LZ, REPO, OPTIX, SLP1, CROC, NERFIN-1, SLP2, SO, LIM3, DAC, SV, TOY, SP1, RX, LBL, SRP, AP-2	276	257	7918	2.45582	0.0800304	0.0165446	0.309688
GOTERM_BP_FAT	GO:0003002~regionalization	25	5.13347	0.00814134	DFD, GSB-N, TLL, LZ, MID, DAC, FKH, BOSS, SEV, DAN, OC, DANR, PHYL, GSB, RUN, B-H2, ATO, SLP1, CROC, SLP2, LIM1, RETN, HLHMGAMMA, RU, AP-2	250	454	7937	1.74824	0.999884	0.130183	12.2659
GOTERM_BP_FAT	GO:0007389~pattern specification process	25	5.13347	0.0155027	DFD, GSB-N, TLL, LZ, MID, DAC, FKH, BOSS, SEV, DAN, OC, DANR, PHYL, GSB, RUN, B-H2, ATO, SLP1, CROC, SLP2, LIM1, RETN, HLHMGAMMA, RU, AP-2	250	480	7937	1.65354	1	0.203867	22.1285
3
Annotation Cluster 3	Enrichment Score: 4.713118681430869
Category	Term (Stimulus detection)	Count	%	PValue	Genes	List Total	Pop Hits	Pop Total	Fold Enrichment	Bonferroni	Benjamini	FDR
GOTERM_BP_FAT	GO:0007601~visual perception	13	2.6694	1.47336e-06	PHYL, GGAMMA30A, B-H2, RH6, STOPS, RO, BOSS, SEV, ARR1, CHP, INAC, DISCO, RDGC	250	70	7937	5.89606	0.00163263	0.00027229	0.00235853
GOTERM_BP_FAT	GO:0050953~sensory perception of light stimulus	13	2.6694	1.72429e-06	PHYL, GGAMMA30A, B-H2, RH6, STOPS, RO, BOSS, SEV, ARR1, CHP, INAC, DISCO, RDGC	250	71	7937	5.81301	0.00191042	0.00027314	0.00276021
GOTERM_BP_FAT	GO:0007600~sensory perception	23	4.72279	5.10467e-05	GGAMMA30A, PHYL, B-H2, OBP99A, OBP56H, RH6, OBP56B, STOPS, ATO, RO, PBPRP5, OBP49A, OBP44A, DPR, BOSS, SEV, ARR1, KING-TUBBY, CHP, PROS, DISCO, INAC, RDGC	250	276	7937	2.64567	0.0550395	0.00256997	0.0816842
GOTERM_BP_FAT	GO:0050877~neurological system process	35	7.18686	8.4232e-05	CPO, OBP99A, OBP56H, OBP56B, CPX, RO, PBPRP5, RAB3, DPR, ACE, BOSS, ARR1, SEV, KING-TUBBY, CHP, PROS, PHYL, GGAMMA30A, B-H2, KLG, RH6, STOPS, ATO, PLE, OBP49A, OBP44A, CANB, N-SYB, BRP, FUTSCH, DISCO, INAC, NRG, HIW, RDGC	250	546	7937	2.03513	0.0891866	0.00388482	0.134753
GOTERM_BP_FAT	GO:0050890~cognition	25	5.13347	0.000248909	OBP99A, OBP56H, OBP56B, PBPRP5, RO, DPR, BOSS, ARR1, SEV, KING-TUBBY, CHP, PROS, GGAMMA30A, PHYL, KLG, B-H2, RH6, ATO, STOPS, OBP49A, OBP44A, FUTSCH, DISCO, INAC, RDGC	250	350	7937	2.26771	0.241244	0.0101729	0.39771
4
Annotation Cluster 4	Enrichment Score: 4.425510544661557
Category	Term (Eye/photoreceptor development)	Count	%	PValue	Genes	List Total	Pop Hits	Pop Total	Fold Enrichment	Bonferroni	Benjamini	FDR
GOTERM_BP_FAT	GO:0045165~cell fate commitment	25	5.13347	2.29622e-07	TLL, LZ, NERFIN-1, EGR, RO, M4, MID, DAC, SV, H15, BOSS, SEV, LBL, SRP, OC, PROS, TRAF4, PHYL, LAB, RUN, KLG, ATO, EY, HLHM5, RU	250	232	7937	3.42112	0.000254619	8.48801e-05	0.000367578
GOTERM_BP_FAT	GO:0030182~neuron differentiation	34	6.98152	4.50609e-07	NERFIN-1, RO, MID, DAC, SV, BOSS, ANK2, SEV, COMM, SCRT, OC, CDK5ALPHA, CHP, ROBO3, PROS, EXEX, EYA, PHYL, B-H2, RUN, KLG, SOXN, ACTBETA, ATO, OPTIX, JEB, EY, LIM3, RETN, GOGO, RU, FUTSCH, APPL, NRG	250	409	7937	2.6392	0.0004996	0.000124923	0.000721331
GOTERM_BP_FAT	GO:0048663~neuron fate commitment	12	2.46407	6.73748e-07	PHYL, BOSS, RU, KLG, SEV, NERFIN-1, ATO, RO, OC, PROS, EY, DAC	250	54	7937	7.05511	0.000746908	0.000149426	0.00107853
GOTERM_BP_FAT	GO:0046552~photoreceptor cell fate commitment	11	2.25873	3.1719e-06	PHYL, BOSS, RU, KLG, SEV, ATO, RO, OC, PROS, EY, DAC	250	51	7937	6.84761	0.00351147	0.000390773	0.00507746
GOTERM_BP_FAT	GO:0001654~eye development	28	5.74949	4.72955e-06	LZ, TLL, RO, DAC, SV, BOSS, SEV, DAN, OC, CHP, DANR, PROS, TRAF4, EYA, PHYL, RUN, KLG, B-H2, ATO, OPTIX, SO, JEB, EY, HLHM5, TOY, HLHMGAMMA, RU, FUTSCH	250	332	7937	2.67754	0.00523135	0.000524371	0.0075708
GOTERM_BP_FAT	GO:0001751~compound eye photoreceptor cell differentiation	15	3.08008	8.63794e-06	EYA, PHYL, KLG, B-H2, ATO, OPTIX, RO, JEB, DAC, BOSS, RU, SEV, OC, CHP, PROS	250	111	7937	4.29027	0.00953378	0.000797975	0.0138267
GOTERM_BP_FAT	GO:0046530~photoreceptor cell differentiation	16	3.28542	1.0251e-05	EYA, PHYL, KLG, B-H2, OPTIX, ATO, RO, JEB, EY, DAC, BOSS, RU, SEV, OC, CHP, PROS	250	128	7937	3.9685	0.0113041	0.000874115	0.0164086
GOTERM_BP_FAT	GO:0048749~compound eye development	26	5.33881	1.12613e-05	TLL, LZ, RO, DAC, SV, BOSS, SEV, DAN, OC, CHP, DANR, PROS, EYA, PHYL, KLG, B-H2, OPTIX, ATO, JEB, SO, EY, HLHM5, TOY, HLHMGAMMA, RU, FUTSCH	250	308	7937	2.68003	0.0124111	0.000832241	0.0180255
GOTERM_BP_FAT	GO:0001754~eye photoreceptor cell differentiation	15	3.08008	1.44623e-05	EYA, PHYL, KLG, B-H2, ATO, OPTIX, RO, JEB, DAC, BOSS, RU, SEV, OC, CHP, PROS	250	116	7937	4.10534	0.0159109	0.00089065	0.0231488
GOTERM_BP_FAT	GO:0007423~sensory organ development	29	5.95483	7.84007e-05	LZ, TLL, RO, M4, DAC, SV, BOSS, SEV, DAN, OC, CHP, DANR, PROS, TRAF4, EYA, PHYL, RUN, KLG, B-H2, ATO, OPTIX, SO, JEB, EY, HLHM5, TOY, RU, HLHMGAMMA, FUTSCH	250	410	7937	2.24559	0.0832768	0.00377329	0.12543
GOTERM_BP_FAT	GO:0048592~eye morphogenesis	21	4.31211	0.000288511	EYA, PHYL, KLG, RUN, B-H2, LZ, TLL, OPTIX, ATO, RO, JEB, SO, EY, DAC, SV, RU, BOSS, SEV, OC, CHP, PROS	250	269	7937	2.47847	0.273854	0.010974	0.46085
GOTERM_BP_FAT	GO:0042706~eye photoreceptor cell fate commitment	8	1.64271	0.000591166	PHYL, BOSS, RU, KLG, SEV, ATO, RO, PROS	250	47	7937	5.40391	0.480972	0.0196765	0.942152
GOTERM_BP_FAT	GO:0001752~compound eye photoreceptor fate commitment	8	1.64271	0.000591166	PHYL, BOSS, RU, KLG, SEV, ATO, RO, PROS	250	47	7937	5.40391	0.480972	0.0196765	0.942152
GOTERM_BP_FAT	GO:0001745~compound eye morphogenesis	19	3.90144	0.000844236	EYA, PHYL, KLG, B-H2, LZ, OPTIX, ATO, RO, JEB, SO, EY, DAC, SV, BOSS, RU, SEV, OC, CHP, PROS	250	250	7937	2.41285	0.608063	0.0256826	1.34292
GOTERM_BP_FAT	GO:0042051~compound eye photoreceptor development	8	1.64271	0.00123496	EYA, PHYL, BOSS, SEV, OC, CHP, JEB, DAC	250	53	7937	4.79215	0.746	0.0336803	1.95871
GOTERM_BP_FAT	GO:0042462~eye photoreceptor cell development	8	1.64271	0.00138167	EYA, PHYL, BOSS, SEV, OC, CHP, JEB, DAC	250	54	7937	4.70341	0.784184	0.0350305	2.18899
GOTERM_BP_FAT	GO:0042461~photoreceptor cell development	8	1.64271	0.00339973	EYA, PHYL, BOSS, SEV, OC, CHP, JEB, DAC	250	63	7937	4.03149	0.977102	0.0687792	5.30562
5
Annotation Cluster 5	Enrichment Score: 2.9764156222465656
Category	Term (Neuron fate commitment)	Count	%	PValue	Genes	List Total	Pop Hits	Pop Total	Fold Enrichment	Bonferroni	Benjamini	FDR
GOTERM_BP_FAT	GO:0048663~neuron fate commitment	12	2.46407	6.73748e-07	PHYL, BOSS, RU, KLG, SEV, NERFIN-1, ATO, RO, OC, PROS, EY, DAC	250	54	7937	7.05511	0.000746908	0.000149426	0.00107853
GOTERM_BP_FAT	GO:0046552~photoreceptor cell fate commitment	11	2.25873	3.1719e-06	PHYL, BOSS, RU, KLG, SEV, ATO, RO, OC, PROS, EY, DAC	250	51	7937	6.84761	0.00351147	0.000390773	0.00507746
GOTERM_BP_FAT	GO:0001708~cell fate specification	10	2.05339	0.00012077	SEV, TLL, LBL, ATO, RO, M4, PROS, MID, EY, DAC	250	62	7937	5.12065	0.125359	0.00513836	0.193153
GOTERM_BP_FAT	GO:0043704~photoreceptor cell fate specification	5	1.02669	0.000262221	SEV, ATO, RO, EY, DAC	250	11	7937	14.4309	0.252366	0.0103334	0.418939
GOTERM_BP_FAT	GO:0048665~neuron fate specification	5	1.02669	0.000262221	SEV, ATO, RO, EY, DAC	250	11	7937	14.4309	0.252366	0.0103334	0.418939
GOTERM_BP_FAT	GO:0042706~eye photoreceptor cell fate commitment	8	1.64271	0.000591166	PHYL, BOSS, RU, KLG, SEV, ATO, RO, PROS	250	47	7937	5.40391	0.480972	0.0196765	0.942152
GOTERM_BP_FAT	GO:0001752~compound eye photoreceptor fate commitment	8	1.64271	0.000591166	PHYL, BOSS, RU, KLG, SEV, ATO, RO, PROS	250	47	7937	5.40391	0.480972	0.0196765	0.942152
GOTERM_BP_FAT	GO:0007465~R7 cell fate commitment	5	1.02669	0.00308132	PHYL, BOSS, KLG, SEV, PROS	250	20	7937	7.937	0.967368	0.0636973	4.82014
GOTERM_BP_FAT	GO:0045466~R7 cell differentiation	5	1.02669	0.013643	PHYL, BOSS, KLG, SEV, PROS	250	30	7937	5.29133	1	0.18606	19.7402
GOTERM_BP_FAT	GO:0045464~R8 cell fate specification	3	0.616016	0.03051	SEV, ATO, RO	250	9	7937	10.5827	1	0.311683	39.1044
GOTERM_BP_FAT	GO:0045467~R7 cell development	3	0.616016	0.0373604	PHYL, BOSS, SEV	250	10	7937	9.5244	1	0.34723	45.639
GOTERM_BP_FAT	GO:0007460~R8 cell fate commitment	3	0.616016	0.0696182	SEV, ATO, RO	250	14	7937	6.80314	1	0.492462	68.4987
GOTERM_BP_FAT	GO:0045465~R8 cell differentiation	3	0.616016	0.0979132	SEV, ATO, RO	250	17	7937	5.60259	1	0.590486	80.7861
6
Annotation Cluster 6	Enrichment Score: 2.8236051946207312
Category	Term (gland development)	Count	%	PValue	Genes	List Total	Pop Hits	Pop Total	Fold Enrichment	Bonferroni	Benjamini	FDR
GOTERM_BP_FAT	GO:0048732~gland development	15	3.08008	0.000580649	EYA, GSB, SANTA-MARIA, TLL, LZ, JEB, SO, FKH, RETN, EIP93F, DRL-2, PH4ALPHASG2, SRP, PH4ALPHASG1, TRAF4	250	163	7937	2.9216	0.474879	0.0205639	0.925463
GOTERM_BP_FAT	GO:0022612~gland morphogenesis	12	2.46407	0.000860985	EYA, FKH, RETN, GSB, SANTA-MARIA, EIP93F, PH4ALPHASG2, DRL-2, SRP, JEB, TRAF4, PH4ALPHASG1	250	114	7937	3.34189	0.615282	0.025487	1.3694
GOTERM_BP_FAT	GO:0007435~salivary gland morphogenesis	12	2.46407	0.000860985	EYA, FKH, RETN, GSB, SANTA-MARIA, EIP93F, PH4ALPHASG2, DRL-2, SRP, JEB, TRAF4, PH4ALPHASG1	250	114	7937	3.34189	0.615282	0.025487	1.3694
GOTERM_BP_FAT	GO:0007431~salivary gland development	12	2.46407	0.0042076	EYA, FKH, RETN, GSB, SANTA-MARIA, EIP93F, PH4ALPHASG2, DRL-2, SRP, JEB, TRAF4, PH4ALPHASG1	250	139	7937	2.74083	0.990684	0.0801101	6.52698
GOTERM_BP_FAT	GO:0035272~exocrine system development	12	2.46407	0.0042076	EYA, FKH, RETN, GSB, SANTA-MARIA, EIP93F, PH4ALPHASG2, DRL-2, SRP, JEB, TRAF4, PH4ALPHASG1	250	139	7937	2.74083	0.990684	0.0801101	6.52698
7
Annotation Cluster 7	Enrichment Score: 2.7041367662803726
Category	Term (Neuron projection dev)	Count	%	PValue	Genes	List Total	Pop Hits	Pop Total	Fold Enrichment	Bonferroni	Benjamini	FDR
GOTERM_BP_FAT	GO:0030182~neuron differentiation	34	6.98152	4.50609e-07	NERFIN-1, RO, MID, DAC, SV, BOSS, ANK2, SEV, COMM, SCRT, OC, CDK5ALPHA, CHP, ROBO3, PROS, EXEX, EYA, PHYL, B-H2, RUN, KLG, SOXN, ACTBETA, ATO, OPTIX, JEB, EY, LIM3, RETN, GOGO, RU, FUTSCH, APPL, NRG	250	409	7937	2.6392	0.0004996	0.000124923	0.000721331
GOTERM_BP_FAT	GO:0048666~neuron development	28	5.74949	1.07982e-05	NERFIN-1, MID, DAC, SV, BOSS, ANK2, SEV, COMM, SCRT, OC, CDK5ALPHA, CHP, ROBO3, PROS, EXEX, EYA, PHYL, RUN, SOXN, ACTBETA, ATO, JEB, LIM3, RETN, GOGO, FUTSCH, APPL, NRG	250	347	7937	2.5618	0.0119039	0.000855012	0.0172844
GOTERM_BP_FAT	GO:0048812~neuron projection morphogenesis	21	4.31211	0.000634974	EXEX, RUN, SOXN, ACTBETA, ATO, NERFIN-1, JEB, MID, LIM3, SV, RETN, GOGO, ANK2, FUTSCH, COMM, SCRT, APPL, ROBO3, CDK5ALPHA, PROS, NRG	250	286	7937	2.33115	0.5056	0.0205048	1.01164
GOTERM_BP_FAT	GO:0031175~neuron projection development	21	4.31211	0.000665461	EXEX, RUN, SOXN, ACTBETA, ATO, NERFIN-1, JEB, MID, LIM3, SV, RETN, GOGO, ANK2, FUTSCH, COMM, SCRT, APPL, ROBO3, CDK5ALPHA, PROS, NRG	250	287	7937	2.32302	0.522047	0.0208717	1.05997
GOTERM_BP_FAT	GO:0007409~axonogenesis	16	3.28542	0.00136979	EXEX, RUN, SOXN, NERFIN-1, JEB, MID, LIM3, RETN, GOGO, ANK2, FUTSCH, COMM, ROBO3, CDK5ALPHA, PROS, NRG	250	198	7937	2.56549	0.781317	0.0355465	2.17036
GOTERM_BP_FAT	GO:0048667~cell morphogenesis involved in neuron differentiation	20	4.10678	0.00173213	EXEX, RUN, SOXN, ACTBETA, ATO, NERFIN-1, JEB, MID, LIM3, SV, RETN, GOGO, ANK2, FUTSCH, COMM, SCRT, ROBO3, CDK5ALPHA, PROS, NRG	250	288	7937	2.20472	0.853773	0.0409342	2.73704
GOTERM_BP_FAT	GO:0048858~cell projection morphogenesis	21	4.31211	0.00249506	EXEX, RUN, SOXN, ACTBETA, ATO, NERFIN-1, JEB, MID, LIM3, SV, RETN, GOGO, ANK2, FUTSCH, COMM, SCRT, APPL, ROBO3, CDK5ALPHA, PROS, NRG	250	320	7937	2.08346	0.937368	0.0549716	3.92017
GOTERM_BP_FAT	GO:0000904~cell morphogenesis involved in differentiation	20	4.10678	0.0030792	EXEX, RUN, SOXN, ACTBETA, ATO, NERFIN-1, JEB, MID, LIM3, SV, RETN, GOGO, ANK2, FUTSCH, COMM, SCRT, ROBO3, CDK5ALPHA, PROS, NRG	250	303	7937	2.09558	0.967291	0.0648616	4.8169
GOTERM_BP_FAT	GO:0032990~cell part morphogenesis	21	4.31211	0.00367138	EXEX, RUN, SOXN, ACTBETA, ATO, NERFIN-1, JEB, MID, LIM3, SV, RETN, GOGO, ANK2, FUTSCH, COMM, SCRT, APPL, ROBO3, CDK5ALPHA, PROS, NRG	250	331	7937	2.01422	0.983077	0.0727556	5.71798
GOTERM_BP_FAT	GO:0030030~cell projection organization	22	4.51745	0.00518267	EXEX, RUN, SOXN, ACTBETA, ATO, NERFIN-1, JEB, MID, LIM3, SV, RETN, GOGO, QUA, ANK2, FUTSCH, COMM, SCRT, APPL, ROBO3, CDK5ALPHA, PROS, NRG	250	365	7937	1.91358	0.996857	0.0945777	7.98143
GOTERM_BP_FAT	GO:0006928~cell motion	19	3.90144	0.00728737	EYA, RUN, SOXN, NERFIN-1, JEB, MID, SO, EY, LIM3, RETN, GOGO, TPNC25D, RU, COMM, LBL, SRP, ROBO3, CDK5ALPHA, INAC	250	305	7937	1.97774	0.9997	0.119036	11.0489
GOTERM_BP_FAT	GO:0007411~axon guidance	11	2.25873	0.010291	RETN, GOGO, RUN, SOXN, COMM, NERFIN-1, CDK5ALPHA, ROBO3, JEB, MID, LIM3	250	136	7937	2.56785	0.99999	0.155241	15.2608
GOTERM_BP_FAT	GO:0048813~dendrite morphogenesis	10	2.05339	0.0110732	SV, RUN, FUTSCH, COMM, SCRT, ACTBETA, NERFIN-1, ATO, PROS, NRG	250	117	7937	2.7135	0.999996	0.161725	16.3265
GOTERM_BP_FAT	GO:0016358~dendrite development	10	2.05339	0.0110732	SV, RUN, FUTSCH, COMM, SCRT, ACTBETA, NERFIN-1, ATO, PROS, NRG	250	117	7937	2.7135	0.999996	0.161725	16.3265
GOTERM_BP_FAT	GO:0000902~cell morphogenesis	21	4.31211	0.0617296	EXEX, RUN, SOXN, ACTBETA, ATO, NERFIN-1, JEB, MID, LIM3, SV, RETN, GOGO, ANK2, FUTSCH, COMM, SCRT, APPL, ROBO3, CDK5ALPHA, PROS, NRG	250	442	7937	1.50839	1	0.467894	63.9399
GOTERM_BP_FAT	GO:0032989~cellular component morphogenesis	22	4.51745	0.133839	EXEX, RUN, SOXN, ACTBETA, ATO, NERFIN-1, JEB, MID, LIM3, SV, RETN, GOGO, MF, ANK2, FUTSCH, COMM, SCRT, APPL, ROBO3, CDK5ALPHA, PROS, NRG	250	518	7937	1.34837	1	0.677003	89.9751
8
Annotation Cluster 8	Enrichment Score: 2.507298267900903
Category	Term (Detection of light stimulus)	Count	%	PValue	Genes	List Total	Pop Hits	Pop Total	Fold Enrichment	Bonferroni	Benjamini	FDR
GOTERM_BP_FAT	GO:0007601~visual perception	13	2.6694	1.47336e-06	PHYL, GGAMMA30A, B-H2, RH6, STOPS, RO, BOSS, SEV, ARR1, CHP, INAC, DISCO, RDGC	250	70	7937	5.89606	0.00163263	0.00027229	0.00235853
GOTERM_BP_FAT	GO:0050953~sensory perception of light stimulus	13	2.6694	1.72429e-06	PHYL, GGAMMA30A, B-H2, RH6, STOPS, RO, BOSS, SEV, ARR1, CHP, INAC, DISCO, RDGC	250	71	7937	5.81301	0.00191042	0.00027314	0.00276021
GOTERM_BP_FAT	GO:0007602~phototransduction	8	1.64271	0.000449933	NINAB, GGAMMA30A, SANTA-MARIA, ARR1, RH6, STOPS, INAC, RDGC	250	45	7937	5.64409	0.392916	0.0164987	0.717826
GOTERM_BP_FAT	GO:0009581~detection of external stimulus	9	1.84805	0.000585565	NINAB, GGAMMA30A, SANTA-MARIA, ARR1, RH6, STOPS, PGRP-SA, INAC, RDGC	250	61	7937	4.68413	0.477736	0.0200948	0.933264
GOTERM_BP_FAT	GO:0009583~detection of light stimulus	8	1.64271	0.000978259	NINAB, GGAMMA30A, SANTA-MARIA, ARR1, RH6, STOPS, INAC, RDGC	250	51	7937	4.98008	0.66224	0.0281596	1.55455
GOTERM_BP_FAT	GO:0009582~detection of abiotic stimulus	8	1.64271	0.00171569	NINAB, GGAMMA30A, SANTA-MARIA, ARR1, RH6, STOPS, INAC, RDGC	250	56	7937	4.53543	0.851079	0.0414357	2.7114
GOTERM_BP_FAT	GO:0007603~phototransduction, visible light	5	1.02669	0.00252654	NINAB, ARR1, STOPS, INAC, RDGC	250	19	7937	8.35474	0.939522	0.0545646	3.96871
GOTERM_BP_FAT	GO:0009416~response to light stimulus	10	2.05339	0.00403195	CG4476, NINAB, GGAMMA30A, ACE, SANTA-MARIA, ARR1, RH6, STOPS, INAC, RDGC	250	100	7937	3.1748	0.988672	0.0782333	6.26269
GOTERM_BP_FAT	GO:0008277~regulation of G-protein coupled receptor protein signaling pathway	5	1.02669	0.00442884	ARR1, CG5036, STOPS, INAC, RDGC	250	22	7937	7.21545	0.992719	0.0827357	6.85887
GOTERM_BP_FAT	GO:0009584~detection of visible light	5	1.02669	0.00711548	NINAB, ARR1, STOPS, INAC, RDGC	250	25	7937	6.3496	0.999636	0.118123	10.802
GOTERM_BP_FAT	GO:0022400~regulation of rhodopsin mediated signaling pathway	4	0.821355	0.00859215	ARR1, STOPS, INAC, RDGC	250	14	7937	9.07086	0.99993	0.134976	12.9021
GOTERM_BP_FAT	GO:0016059~deactivation of rhodopsin mediated signaling	4	0.821355	0.00859215	ARR1, STOPS, INAC, RDGC	250	14	7937	9.07086	0.99993	0.134976	12.9021
GOTERM_BP_FAT	GO:0009314~response to radiation	10	2.05339	0.00891294	CG4476, NINAB, GGAMMA30A, ACE, SANTA-MARIA, ARR1, RH6, STOPS, INAC, RDGC	250	113	7937	2.80956	0.999951	0.137733	13.3521
GOTERM_BP_FAT	GO:0009586~rhodopsin mediated phototransduction	4	0.821355	0.0126217	ARR1, STOPS, INAC, RDGC	250	16	7937	7.937	0.999999	0.177697	18.3994
GOTERM_BP_FAT	GO:0051606~detection of stimulus	9	1.84805	0.0130218	NINAB, GGAMMA30A, SANTA-MARIA, ARR1, RH6, STOPS, PGRP-SA, INAC, RDGC	250	100	7937	2.85732	1	0.180551	18.9271
GOTERM_BP_FAT	GO:0016056~rhodopsin mediated signaling pathway	4	0.821355	0.014977	ARR1, STOPS, INAC, RDGC	250	17	7937	7.47012	1	0.199994	21.4603
GOTERM_BP_FAT	GO:0050908~detection of light stimulus involved in visual perception	4	0.821355	0.0267233	ARR1, STOPS, INAC, RDGC	250	21	7937	6.04724	1	0.286463	35.1833
GOTERM_BP_FAT	GO:0050962~detection of light stimulus involved in sensory perception	4	0.821355	0.0302435	ARR1, STOPS, INAC, RDGC	250	22	7937	5.77236	1	0.315056	38.8359
GOTERM_BP_FAT	GO:0009628~response to abiotic stimulus	12	2.46407	0.0733396	CG4476, NINAB, GGAMMA30A, ACE, SANTA-MARIA, ARR1, RH6, STOPS, L(2)EFL, INAC, RDGC, HSP67BC	250	214	7937	1.78026	1	0.505358	70.4563
GOTERM_BP_FAT	GO:0050906~detection of stimulus involved in sensory perception	4	0.821355	0.206377	ARR1, STOPS, INAC, RDGC	250	50	7937	2.53984	1	0.786523	97.5281
9
Annotation Cluster 9	Enrichment Score: 2.275767509777588
Category	Term (Visual system development)	Count	%	PValue	Genes	List Total	Pop Hits	Pop Total	Fold Enrichment	Bonferroni	Benjamini	FDR
GOTERM_BP_FAT	GO:0001748~optic lobe placode development	4	0.821355	0.00151982	EYA, TLL, ATO, SO	250	8	7937	15.874	0.814883	0.0376101	2.40538
GOTERM_BP_FAT	GO:0007455~eye-antennal disc morphogenesis	6	1.23203	0.00702964	EYA, B-H2, ATO, OC, SO, EY	250	39	7937	4.88431	0.9996	0.120369	10.6785
GOTERM_BP_FAT	GO:0055034~Bolwig's organ development	4	0.821355	0.00859215	EYA, TLL, ATO, SO	250	14	7937	9.07086	0.99993	0.134976	12.9021
GOTERM_BP_FAT	GO:0001746~Bolwig's organ morphogenesis	4	0.821355	0.00859215	EYA, TLL, ATO, SO	250	14	7937	9.07086	0.99993	0.134976	12.9021
10
Annotation Cluster 10	Enrichment Score: 2.1447667454691213
Category	Term (Synapse organization)	Count	%	PValue	Genes	List Total	Pop Hits	Pop Total	Fold Enrichment	Bonferroni	Benjamini	FDR
GOTERM_BP_FAT	GO:0043062~extracellular structure organization	9	1.84805	0.00134029	FUTSCH, COMM, LBM, APPL, PROS, UNC-104, MMP2, NRG, PXN	250	69	7937	4.14104	0.774037	0.0356275	2.1241
GOTERM_BP_FAT	GO:0050808~synapse organization	7	1.43737	0.00182411	FUTSCH, COMM, LBM, APPL, PROS, UNC-104, NRG	250	42	7937	5.29133	0.867978	0.0421657	2.8804
GOTERM_BP_FAT	GO:0007416~synaptogenesis	3	0.616016	0.15047	COMM, LBM, PROS	250	22	7937	4.32927	1	0.702914	92.6499
11
Annotation Cluster 11	Enrichment Score: 1.785214888119365
Category	Term (humoral response to bacterium - as opposed to cellular response, or response to fungi - #176 in No change 1)	Count	%	PValue	Genes	List Total	Pop Hits	Pop Total	Fold Enrichment	Bonferroni	Benjamini	FDR
GOTERM_BP_FAT	GO:0006952~defense response	17	3.49076	0.000100124	CG10332, CG10433, TEPI, HE, SANTA-MARIA, CECC, LZ, CRALBP, HML, SR-CI, EGR, LYSP, THOR, SRP, PGRP-SA, TRAF4, DPT	250	173	7937	3.11975	0.1051	0.00443188	0.160158
GOTERM_BP_FAT	GO:0006955~immune response	14	2.87474	0.00247114	CG10332, TEPI, HE, CECC, CRALBP, HML, SR-CI, EGR, CG3074, LYSP, CG42339, THOR, PGRP-SA, DPT	250	169	7937	2.63001	0.93568	0.0555612	3.88329
GOTERM_BP_FAT	GO:0042742~defense response to bacterium	8	1.64271	0.00565742	LYSP, TEPI, CECC, SR-CI, EGR, THOR, PGRP-SA, DPT	250	69	7937	3.68093	0.998149	0.0995538	8.68189
GOTERM_BP_FAT	GO:0009617~response to bacterium	8	1.64271	0.0124711	LYSP, TEPI, CECC, SR-CI, EGR, THOR, PGRP-SA, DPT	250	80	7937	3.1748	0.999999	0.178005	18.2
GOTERM_BP_FAT	GO:0019731~antibacterial humoral response	4	0.821355	0.0512693	TEPI, CECC, THOR, DPT	250	27	7937	4.70341	1	0.423415	56.937
GOTERM_BP_FAT	GO:0050829~defense response to Gram-negative bacterium	4	0.821355	0.0665027	CECC, SR-CI, EGR, DPT	250	30	7937	4.23307	1	0.488015	66.767
GOTERM_BP_FAT	GO:0045087~innate immune response	7	1.43737	0.068603	CG10332, CECC, HE, CRALBP, HML, PGRP-SA, DPT	250	92	7937	2.41561	1	0.490152	67.9439
GOTERM_BP_FAT	GO:0006959~humoral immune response	6	1.23203	0.118883	LYSP, TEPI, CECC, HML, THOR, DPT	250	83	7937	2.29504	1	0.643728	86.8144
GOTERM_BP_FAT	GO:0019730~antimicrobial humoral response	5	1.02669	0.176582	LYSP, TEPI, CECC, THOR, DPT	250	70	7937	2.26771	1	0.746505	95.5408
12
Annotation Cluster 12	Enrichment Score: 1.6484653436443675
Category	Term (RTK signaling)	Count	%	PValue	Genes	List Total	Pop Hits	Pop Total	Fold Enrichment	Bonferroni	Benjamini	FDR
GOTERM_BP_FAT	GO:0007169~transmembrane receptor protein tyrosine kinase signaling pathway	10	2.05339	0.00708861	BOSS, RU, SEV, TLL, ROR, ATO, CG31431, CG10702, NRG, STET	250	109	7937	2.91266	0.999625	0.119483	10.7634
GOTERM_BP_FAT	GO:0007167~enzyme linked receptor protein signaling pathway	11	2.25873	0.0156453	BOSS, RU, SEV, TLL, ROR, ATO, CG31431, CG10702, NRG, STET, HIW	250	145	7937	2.40847	1	0.203171	22.3089
GOTERM_BP_FAT	GO:0007173~epidermal growth factor receptor signaling pathway	4	0.821355	0.102249	RU, ATO, NRG, STET	250	36	7937	3.52756	1	0.604373	82.2123
13
Annotation Cluster 13	Enrichment Score: 1.4179770464883557
Category	Term (Patterning/Segmentation)	Count	%	PValue	Genes	List Total	Pop Hits	Pop Total	Fold Enrichment	Bonferroni	Benjamini	FDR
GOTERM_BP_FAT	GO:0003002~regionalization	25	5.13347	0.00814134	DFD, GSB-N, TLL, LZ, MID, DAC, FKH, BOSS, SEV, DAN, OC, DANR, PHYL, GSB, RUN, B-H2, ATO, SLP1, CROC, SLP2, LIM1, RETN, HLHMGAMMA, RU, AP-2	250	454	7937	1.74824	0.999884	0.130183	12.2659
GOTERM_BP_FAT	GO:0007389~pattern specification process	25	5.13347	0.0155027	DFD, GSB-N, TLL, LZ, MID, DAC, FKH, BOSS, SEV, DAN, OC, DANR, PHYL, GSB, RUN, B-H2, ATO, SLP1, CROC, SLP2, LIM1, RETN, HLHMGAMMA, RU, AP-2	250	480	7937	1.65354	1	0.203867	22.1285
GOTERM_BP_FAT	GO:0007365~periodic partitioning	6	1.23203	0.0264688	GSB, RUN, GSB-N, SLP1, SLP2, MID	250	54	7937	3.52756	1	0.286848	34.9114
GOTERM_BP_FAT	GO:0007367~segment polarity determination	5	1.02669	0.0329263	GSB, RUN, GSB-N, SLP2, MID	250	39	7937	4.07026	1	0.329175	41.489
GOTERM_BP_FAT	GO:0035282~segmentation	14	2.87474	0.0650752	GSB, DFD, RUN, TLL, GSB-N, SLP1, CROC, SLP2, MID, SEV, DAN, OC, DANR, AP-2	250	260	7937	1.70951	1	0.483349	65.9441
GOTERM_BP_FAT	GO:0009880~embryonic pattern specification	12	2.46407	0.112674	RETN, GSB, RUN, DFD, GSB-N, SEV, TLL, CROC, SLP1, SLP2, OC, MID	250	231	7937	1.64925	1	0.633713	85.2457
GOTERM_BP_FAT	GO:0007350~blastoderm segmentation	11	2.25873	0.147077	GSB, RUN, DFD, GSB-N, SEV, TLL, CROC, SLP1, SLP2, OC, MID	250	218	7937	1.60196	1	0.698859	92.1656
14
Annotation Cluster 14	Enrichment Score: 1.4021989031472013
Category	Term (Leg disc pattern formation)	Count	%	PValue	Genes	List Total	Pop Hits	Pop Total	Fold Enrichment	Bonferroni	Benjamini	FDR
GOTERM_BP_FAT	GO:0035223~leg disc pattern formation	4	0.821355	0.0126217	RU, B-H2, LIM1, DAC	250	16	7937	7.937	0.999999	0.177697	18.3994
GOTERM_BP_FAT	GO:0007479~leg disc proximal/distal pattern formation	4	0.821355	0.0126217	RU, B-H2, LIM1, DAC	250	16	7937	7.937	0.999999	0.177697	18.3994
GOTERM_BP_FAT	GO:0007449~proximal/distal pattern formation, imaginal disc	4	0.821355	0.0267233	RU, B-H2, LIM1, DAC	250	21	7937	6.04724	1	0.286463	35.1833
GOTERM_BP_FAT	GO:0009954~proximal/distal pattern formation	4	0.821355	0.0339953	RU, B-H2, LIM1, DAC	250	23	7937	5.52139	1	0.332191	42.5159
GOTERM_BP_FAT	GO:0035218~leg disc development	5	1.02669	0.0750867	RU, B-H2, LIM1, AP-2, DAC	250	51	7937	3.11255	1	0.511003	71.3354
GOTERM_BP_FAT	GO:0007447~imaginal disc pattern formation	5	1.02669	0.355387	RU, B-H2, HLHMGAMMA, LIM1, DAC	250	96	7937	1.65354	1	0.912388	99.9114
15
Annotation Cluster 15	Enrichment Score: 1.3797146559019535
Category	Term (head segmentation)	Count	%	PValue	Genes	List Total	Pop Hits	Pop Total	Fold Enrichment	Bonferroni	Benjamini	FDR
GOTERM_BP_FAT	GO:0035287~head segmentation	4	0.821355	0.0267233	DFD, CROC, SLP1, OC	250	21	7937	6.04724	1	0.286463	35.1833
GOTERM_BP_FAT	GO:0007379~segment specification	5	1.02669	0.0516452	DFD, CROC, SLP1, DAN, DANR	250	45	7937	3.52756	1	0.422816	57.2093
GOTERM_BP_FAT	GO:0007380~specification of segmental identity, head	3	0.616016	0.0525939	DFD, CROC, SLP1	250	12	7937	7.937	1	0.422873	57.8894
16
Annotation Cluster 16	Enrichment Score: 1.370764055089365
Category	Term (Eye-antennal disc morphogenesis)	Count	%	PValue	Genes	List Total	Pop Hits	Pop Total	Fold Enrichment	Bonferroni	Benjamini	FDR
GOTERM_BP_FAT	GO:0035214~eye-antennal disc development	11	2.25873	1.97007e-05	EYA, TOY, B-H2, LZ, ATO, DAN, OC, DANR, SO, EY, DAC	250	62	7937	5.63271	0.0216113	0.00114925	0.0315322
GOTERM_BP_FAT	GO:0007455~eye-antennal disc morphogenesis	6	1.23203	0.00702964	EYA, B-H2, ATO, OC, SO, EY	250	39	7937	4.88431	0.9996	0.120369	10.6785
GOTERM_BP_FAT	GO:0007444~imaginal disc development	21	4.31211	0.034127	EYA, B-H2, LZ, ATO, LIM1, MMP2, SO, EY, DAC, TOY, RU, QUA, HLHMGAMMA, IDGF2, IDGF3, DAN, OC, DANR, NRG, AP-2, TRAF4	250	412	7937	1.61822	1	0.330432	42.6413
GOTERM_BP_FAT	GO:0009791~post-embryonic development	21	4.31211	0.0539825	EYA, SAD, SANTA-MARIA, B-H2, LZ, ATO, LIM1, MMP2, SO, EY, DAC, YELLOW-F, QUA, EIP93F, SPOK, DIB, SRP, OC, AP-2, TRAF4, NRG	250	434	7937	1.53619	1	0.428495	58.8667
GOTERM_BP_FAT	GO:0048569~post-embryonic organ development	15	3.08008	0.0838529	EYA, B-H2, LZ, ATO, MMP2, SO, LIM1, EY, DAC, QUA, OC, SRP, AP-2, TRAF4, NRG	250	297	7937	1.60343	1	0.543086	75.3884
GOTERM_BP_FAT	GO:0002165~instar larval or pupal development	19	3.90144	0.108786	EYA, SAD, SANTA-MARIA, B-H2, ATO, LIM1, MMP2, SO, EY, DAC, YELLOW-F, QUA, EIP93F, SPOK, DIB, OC, AP-2, TRAF4, NRG	250	418	7937	1.44309	1	0.622805	84.1761
GOTERM_BP_FAT	GO:0048563~post-embryonic organ morphogenesis	13	2.6694	0.180812	EYA, B-H2, ATO, MMP2, SO, LIM1, EY, DAC, QUA, OC, AP-2, TRAF4, NRG	250	284	7937	1.45325	1	0.753374	95.8938
GOTERM_BP_FAT	GO:0007560~imaginal disc morphogenesis	13	2.6694	0.180812	EYA, B-H2, ATO, MMP2, SO, LIM1, EY, DAC, QUA, OC, AP-2, TRAF4, NRG	250	284	7937	1.45325	1	0.753374	95.8938
GOTERM_BP_FAT	GO:0048707~instar larval or pupal morphogenesis	15	3.08008	0.202816	EYA, SANTA-MARIA, B-H2, ATO, LIM1, MMP2, SO, EY, DAC, QUA, EIP93F, OC, AP-2, TRAF4, NRG	250	347	7937	1.37239	1	0.782051	97.3445
GOTERM_BP_FAT	GO:0009886~post-embryonic morphogenesis	15	3.08008	0.220123	EYA, SANTA-MARIA, B-H2, ATO, LIM1, MMP2, SO, EY, DAC, QUA, EIP93F, OC, AP-2, TRAF4, NRG	250	353	7937	1.34907	1	0.798712	98.1313
GOTERM_BP_FAT	GO:0007552~metamorphosis	15	3.08008	0.245762	EYA, SANTA-MARIA, B-H2, ATO, LIM1, MMP2, SO, EY, DAC, QUA, EIP93F, OC, AP-2, TRAF4, NRG	250	362	7937	1.31552	1	0.830893	98.9057
17
Annotation Cluster 17	Enrichment Score: 1.335778541633749
Category	Term (Boundary formation)	Count	%	PValue	Genes	List Total	Pop Hits	Pop Total	Fold Enrichment	Bonferroni	Benjamini	FDR
GOTERM_BP_FAT	GO:0010160~formation of organ boundary	5	1.02669	0.0302702	PHYL, FKH, B-H2, LZ, ATO	250	38	7937	4.17737	1	0.312433	38.8629
GOTERM_BP_FAT	GO:0008052~sensory organ boundary specification	4	0.821355	0.0339953	PHYL, B-H2, LZ, ATO	250	23	7937	5.52139	1	0.332191	42.5159
GOTERM_BP_FAT	GO:0048645~organ formation	5	1.02669	0.0357144	PHYL, FKH, B-H2, LZ, ATO	250	40	7937	3.9685	1	0.337377	44.1318
GOTERM_BP_FAT	GO:0048859~formation of anatomical boundary	5	1.02669	0.0481939	PHYL, FKH, B-H2, LZ, ATO	250	44	7937	3.60773	1	0.415523	54.6472
GOTERM_BP_FAT	GO:0016360~sensory organ precursor cell fate determination	3	0.616016	0.11826	PHYL, LZ, ATO	250	19	7937	5.01284	1	0.644382	86.6643
18
Annotation Cluster 18	Enrichment Score: 1.2332238374805025
Category	Term (Mesoderm development)	Count	%	PValue	Genes	List Total	Pop Hits	Pop Total	Fold Enrichment	Bonferroni	Benjamini	FDR
GOTERM_BP_FAT	GO:0001704~formation of primary germ layer	5	1.02669	0.013643	FKH, LBL, SLP1, SRP, JEB	250	30	7937	5.29133	1	0.18606	19.7402
GOTERM_BP_FAT	GO:0007498~mesoderm development	8	1.64271	0.0238304	EYA, NIMB2, MLC1, BT, LBL, SLP1, SRP, JEB	250	91	7937	2.79103	1	0.272708	32.0295
GOTERM_BP_FAT	GO:0007369~gastrulation	7	1.43737	0.0249943	FKH, RUN, TLL, LBL, SLP1, SRP, JEB	250	72	7937	3.08661	1	0.278488	33.3152
GOTERM_BP_FAT	GO:0001707~mesoderm formation	4	0.821355	0.0466172	LBL, SLP1, SRP, JEB	250	26	7937	4.88431	1	0.40796	53.4295
GOTERM_BP_FAT	GO:0048332~mesoderm morphogenesis	4	0.821355	0.0512693	LBL, SLP1, SRP, JEB	250	27	7937	4.70341	1	0.423415	56.937
GOTERM_BP_FAT	GO:0048598~embryonic morphogenesis	13	2.6694	0.0518814	SAD, EYA, DFD, RUN, TLL, SLP1, SO, JEB, FKH, LBL, DIB, SRP, TRAF4	250	226	7937	1.82621	1	0.421353	57.3796
GOTERM_BP_FAT	GO:0007507~heart development	5	1.02669	0.170383	H15, LBL, SLP1, SRP, MID	250	69	7937	2.30058	1	0.734965	94.972
GOTERM_BP_FAT	GO:0048729~tissue morphogenesis	7	1.43737	0.793384	SAD, LBL, SLP1, DIB, SRP, JEB, TRAF4	250	247	7937	0.899741	1	0.998604	100
19
Annotation Cluster 19	Enrichment Score: 1.2182398216478885
Category	Term (Polysaccharide binding)	Count	%	PValue	Genes	List Total	Pop Hits	Pop Total	Fold Enrichment	Bonferroni	Benjamini	FDR
GOTERM_MF_FAT	GO:0030247~polysaccharide binding	10	2.05339	0.0283212	CG14300, CG6947, CG34282, CG42339, CRALBP, HML, SR-CI, CG3074, PGRP-SA, OBST-F	276	124	7918	2.31358	0.999977	0.736144	32.7219
GOTERM_MF_FAT	GO:0001871~pattern binding	10	2.05339	0.0283212	CG14300, CG6947, CG34282, CG42339, CRALBP, HML, SR-CI, CG3074, PGRP-SA, OBST-F	276	124	7918	2.31358	0.999977	0.736144	32.7219
GOTERM_BP_FAT	GO:0006022~aminoglycan metabolic process	10	2.05339	0.0343268	CG14300, CG6947, CG34282, IDGF2, CRALBP, HML, IDGF3, CHIT, PGRP-SA, OBST-F	250	142	7937	2.23577	1	0.329246	42.8309
GOTERM_BP_FAT	GO:0005976~polysaccharide metabolic process	10	2.05339	0.0511437	CG14300, CG6947, CG34282, IDGF2, CRALBP, HML, IDGF3, CHIT, PGRP-SA, OBST-F	250	153	7937	2.07503	1	0.425628	56.8456
GOTERM_BP_FAT	GO:0006030~chitin metabolic process	8	1.64271	0.0667874	CG14300, CG6947, CG34282, IDGF2, HML, IDGF3, CHIT, OBST-F	250	114	7937	2.22793	1	0.486538	66.9288
GOTERM_MF_FAT	GO:0030246~carbohydrate binding	12	2.46407	0.0685879	CG14300, CG6947, CG34282, CG42339, CRALBP, HML, SR-CI, CG5322, CG3074, LECTIN-24DB, PGRP-SA, OBST-F	276	191	7918	1.80241	1	0.847854	62.4763
GOTERM_MF_FAT	GO:0008061~chitin binding	5	1.02669	0.459972	CG14300, CG6947, CG34282, HML, OBST-F	276	100	7918	1.43442	1	0.98966	99.9796
20
Annotation Cluster 20	Enrichment Score: 1.155758805882267
Category	Term (Steroid hormone biosynthesis)	Count	%	PValue	Genes	List Total	Pop Hits	Pop Total	Fold Enrichment	Bonferroni	Benjamini	FDR
GOTERM_BP_FAT	GO:0042446~hormone biosynthetic process	4	0.821355	0.0126217	SAD, SPOK, DIB, JHAMT	250	16	7937	7.937	0.999999	0.177697	18.3994
GOTERM_BP_FAT	GO:0034754~cellular hormone metabolic process	4	0.821355	0.0175636	SAD, SPOK, DIB, JHAMT	250	18	7937	7.05511	1	0.217795	24.6974
GOTERM_BP_FAT	GO:0042445~hormone metabolic process	5	1.02669	0.0209493	SAD, SPOK, DIB, JHAMT, 7B2	250	34	7937	4.66882	1	0.246395	28.746
GOTERM_BP_FAT	GO:0010817~regulation of hormone levels	5	1.02669	0.0209493	SAD, SPOK, DIB, JHAMT, 7B2	250	34	7937	4.66882	1	0.246395	28.746
GOTERM_BP_FAT	GO:0006697~ecdysone biosynthetic process	3	0.616016	0.0242249	SAD, SPOK, DIB	250	8	7937	11.9055	1	0.273818	32.4679
GOTERM_BP_FAT	GO:0016126~sterol biosynthetic process	3	0.616016	0.03051	SAD, SPOK, DIB	250	9	7937	10.5827	1	0.311683	39.1044
GOTERM_BP_FAT	GO:0008610~lipid biosynthetic process	9	1.84805	0.033205	SAD, NINAB, CG10253, CG2781, SPOK, GLCAT-P, DIB, JHAMT, CG9743	250	119	7937	2.40111	1	0.328606	41.7584
GOTERM_BP_FAT	GO:0008205~ecdysone metabolic process	3	0.616016	0.0373604	SAD, SPOK, DIB	250	10	7937	9.5244	1	0.34723	45.639
GOTERM_BP_FAT	GO:0042181~ketone biosynthetic process	3	0.616016	0.0373604	SAD, SPOK, DIB	250	10	7937	9.5244	1	0.34723	45.639
GOTERM_BP_FAT	GO:0045456~ecdysteroid biosynthetic process	3	0.616016	0.0373604	SAD, SPOK, DIB	250	10	7937	9.5244	1	0.34723	45.639
GOTERM_BP_FAT	GO:0045455~ecdysteroid metabolic process	3	0.616016	0.0525939	SAD, SPOK, DIB	250	12	7937	7.937	1	0.422873	57.8894
GOTERM_BP_FAT	GO:0016125~sterol metabolic process	3	0.616016	0.0787142	SAD, SPOK, DIB	250	15	7937	6.3496	1	0.525388	73.0831
GOTERM_BP_FAT	GO:0006694~steroid biosynthetic process	3	0.616016	0.088156	SAD, SPOK, DIB	250	16	7937	5.95275	1	0.559024	77.1751
GOTERM_MF_FAT	GO:0005506~iron ion binding	13	2.6694	0.193047	SAD, CYP12E1, PLE, PXN, CG15704, CYP6G2, SPOK, PH4ALPHASG2, DIB, CYP49A1, PH4ALPHASG1, RDGC, CG9743	276	260	7918	1.43442	1	0.973139	94.8126
GOTERM_BP_FAT	GO:0008202~steroid metabolic process	3	0.616016	0.230453	SAD, SPOK, DIB	250	29	7937	3.28428	1	0.811674	98.4904
GOTERM_MF_FAT	GO:0020037~heme binding	7	1.43737	0.359171	SAD, CYP12E1, CYP6G2, SPOK, DIB, CYP49A1, PXN	276	140	7918	1.43442	1	0.985493	99.7842
GOTERM_MF_FAT	GO:0046906~tetrapyrrole binding	7	1.43737	0.359171	SAD, CYP12E1, CYP6G2, SPOK, DIB, CYP49A1, PXN	276	140	7918	1.43442	1	0.985493	99.7842
GOTERM_MF_FAT	GO:0009055~electron carrier activity	8	1.64271	0.557215	SAD, CG7460, CYP12E1, CYP6G2, SPOK, DIB, CYP49A1, CG5653	276	202	7918	1.13617	1	0.994544	99.9987
GOTERM_BP_FAT	GO:0055114~oxidation reduction	18	3.6961	0.755541	SAD, CYP12E1, CG3301, PLE, PXN, NINAB, CG15704, CYP6G2, CG9150, SPOK, DIB, CG2254, PH4ALPHASG2, CYP49A1, CG10131, PH4ALPHASG1, CG12068, CG9743	250	620	7937	0.921716	1	0.997763	100
21
Annotation Cluster 21	Enrichment Score: 1.1033212620201267
Category	Term (chitin constituent)	Count	%	PValue	Genes	List Total	Pop Hits	Pop Total	Fold Enrichment	Bonferroni	Benjamini	FDR
GOTERM_MF_FAT	GO:0008010~structural constituent of chitin-based larval cuticle	5	1.02669	0.0451872	LCP65AF, CPR47EB, CCP84AA, CPR92A, LCP65AC	276	39	7918	3.678	1	0.789769	47.1594
GOTERM_MF_FAT	GO:0005214~structural constituent of chitin-based cuticle	8	1.64271	0.0877082	CPR65AY, CPR100A, LCP65AF, CPR47EB, CPR51A, CCP84AA, CPR92A, LCP65AC	276	110	7918	2.08643	1	0.89673	71.8138
GOTERM_MF_FAT	GO:0042302~structural constituent of cuticle	8	1.64271	0.123589	CPR65AY, CPR100A, LCP65AF, CPR47EB, CPR51A, CCP84AA, CPR92A, LCP65AC	276	120	7918	1.91256	1	0.934061	83.7953
22
Annotation Cluster 22	Enrichment Score: 1.0884081941908281
Category	Term (chitin destruction)	Count	%	PValue	Genes	List Total	Pop Hits	Pop Total	Fold Enrichment	Bonferroni	Benjamini	FDR
GOTERM_BP_FAT	GO:0006026~aminoglycan catabolic process	5	1.02669	0.0170519	IDGF2, CRALBP, IDGF3, CHIT, PGRP-SA	250	32	7937	4.96063	1	0.214503	24.0672
GOTERM_BP_FAT	GO:0000272~polysaccharide catabolic process	5	1.02669	0.0189384	IDGF2, CRALBP, IDGF3, CHIT, PGRP-SA	250	33	7937	4.8103	1	0.23032	26.3668
GOTERM_BP_FAT	GO:0006022~aminoglycan metabolic process	10	2.05339	0.0343268	CG14300, CG6947, CG34282, IDGF2, CRALBP, HML, IDGF3, CHIT, PGRP-SA, OBST-F	250	142	7937	2.23577	1	0.329246	42.8309
GOTERM_BP_FAT	GO:0005976~polysaccharide metabolic process	10	2.05339	0.0511437	CG14300, CG6947, CG34282, IDGF2, CRALBP, HML, IDGF3, CHIT, PGRP-SA, OBST-F	250	153	7937	2.07503	1	0.425628	56.8456
GOTERM_BP_FAT	GO:0006032~chitin catabolic process	3	0.616016	0.107957	IDGF2, IDGF3, CHIT	250	18	7937	5.29133	1	0.622642	83.9388
GOTERM_MF_FAT	GO:0004568~chitinase activity	3	0.616016	0.139711	IDGF2, IDGF3, CHIT	276	19	7918	4.52975	1	0.947053	87.457
GOTERM_BP_FAT	GO:0016052~carbohydrate catabolic process	5	1.02669	0.262938	IDGF2, CRALBP, IDGF3, CHIT, PGRP-SA	250	83	7937	1.91253	1	0.850546	99.2432
GOTERM_BP_FAT	GO:0009057~macromolecule catabolic process	7	1.43737	0.872681	PHYL, IDGF2, CRALBP, IDGF3, CHIT, PGRP-SA, HIW	250	277	7937	0.802296	1	0.999715	100
23
Annotation Cluster 23	Enrichment Score: 1.0422695372138588
Category	Term (neuropeptide signaling)	Count	%	PValue	Genes	List Total	Pop Hits	Pop Total	Fold Enrichment	Bonferroni	Benjamini	FDR
GOTERM_BP_FAT	GO:0007218~neuropeptide signaling pathway	5	1.02669	0.0253513	NPLP1, NPLP2, HUG, 7B2, AKH	250	36	7937	4.40944	1	0.279149	33.705
GOTERM_MF_FAT	GO:0005184~neuropeptide hormone activity	4	0.821355	0.105453	NPLP1, NPLP2, HUG, AKH	276	33	7918	3.47738	1	0.924526	78.5042
GOTERM_MF_FAT	GO:0005179~hormone activity	4	0.821355	0.279339	NPLP1, NPLP2, HUG, AKH	276	53	7918	2.16516	1	0.974849	98.9101
24
Annotation Cluster 24	Enrichment Score: 1.0135855157094296
Category	Term (terpenoid metabolism)	Count	%	PValue	Genes	List Total	Pop Hits	Pop Total	Fold Enrichment	Bonferroni	Benjamini	FDR
GOTERM_BP_FAT	GO:0006721~terpenoid metabolic process	3	0.616016	0.0373604	NINAB, SANTA-MARIA, JHAMT	250	10	7937	9.5244	1	0.34723	45.639
GOTERM_BP_FAT	GO:0006720~isoprenoid metabolic process	3	0.616016	0.128796	NINAB, SANTA-MARIA, JHAMT	250	20	7937	4.7622	1	0.667147	88.9987
GOTERM_BP_FAT	GO:0019748~secondary metabolic process	5	1.02669	0.189204	YELLOW-F, NINAB, SANTA-MARIA, HML, JHAMT	250	72	7937	2.20472	1	0.766308	96.5178
25
Annotation Cluster 25	Enrichment Score: 0.9707901546426984
Category	Term (Antennal development)	Count	%	PValue	Genes	List Total	Pop Hits	Pop Total	Fold Enrichment	Bonferroni	Benjamini	FDR
GOTERM_BP_FAT	GO:0035214~eye-antennal disc development	11	2.25873	1.97007e-05	EYA, TOY, B-H2, LZ, ATO, DAN, OC, DANR, SO, EY, DAC	250	62	7937	5.63271	0.0216113	0.00114925	0.0315322
GOTERM_BP_FAT	GO:0007469~antennal development	5	1.02669	0.00523117	LZ, ATO, DAN, DANR, DAC	250	23	7937	6.90174	0.997022	0.0938825	8.05322
GOTERM_BP_FAT	GO:0007444~imaginal disc development	21	4.31211	0.034127	EYA, B-H2, LZ, ATO, LIM1, MMP2, SO, EY, DAC, TOY, RU, QUA, HLHMGAMMA, IDGF2, IDGF3, DAN, OC, DANR, NRG, AP-2, TRAF4	250	412	7937	1.61822	1	0.330432	42.6413
GOTERM_BP_FAT	GO:0048569~post-embryonic organ development	15	3.08008	0.0838529	EYA, B-H2, LZ, ATO, MMP2, SO, LIM1, EY, DAC, QUA, OC, SRP, AP-2, TRAF4, NRG	250	297	7937	1.60343	1	0.543086	75.3884
GOTERM_BP_FAT	GO:0035110~leg morphogenesis	3	0.616016	0.347293	LIM1, AP-2, DAC	250	39	7937	2.44215	1	0.911637	99.8919
GOTERM_BP_FAT	GO:0060173~limb development	3	0.616016	0.358757	LIM1, AP-2, DAC	250	40	7937	2.3811	1	0.913848	99.9186
GOTERM_BP_FAT	GO:0035108~limb morphogenesis	3	0.616016	0.358757	LIM1, AP-2, DAC	250	40	7937	2.3811	1	0.913848	99.9186
GOTERM_BP_FAT	GO:0035114~imaginal disc-derived appendage morphogenesis	8	1.64271	0.627951	QUA, LZ, ATO, DAN, DANR, LIM1, AP-2, DAC	250	239	7937	1.06269	1	0.989826	100
GOTERM_BP_FAT	GO:0035107~appendage morphogenesis	8	1.64271	0.641017	QUA, LZ, ATO, DAN, DANR, LIM1, AP-2, DAC	250	242	7937	1.04952	1	0.991034	100
GOTERM_BP_FAT	GO:0048737~imaginal disc-derived appendage development	8	1.64271	0.645314	QUA, LZ, ATO, DAN, DANR, LIM1, AP-2, DAC	250	243	7937	1.0452	1	0.991348	100
GOTERM_BP_FAT	GO:0048736~appendage development	8	1.64271	0.658024	QUA, LZ, ATO, DAN, DANR, LIM1, AP-2, DAC	250	246	7937	1.03246	1	0.992227	100
GOTERM_BP_FAT	GO:0035120~post-embryonic appendage morphogenesis	3	0.616016	0.994758	QUA, LIM1, AP-2	250	229	7937	0.415913	1	1	100
26
Annotation Cluster 26	Enrichment Score: 0.8572012299941205
Category	Term (Locomotory behavior)	Count	%	PValue	Genes	List Total	Pop Hits	Pop Total	Fold Enrichment	Bonferroni	Benjamini	FDR
GOTERM_BP_FAT	GO:0007628~adult walking behavior	3	0.616016	0.0447348	OC, EY, HIW	250	11	7937	8.65855	1	0.398031	51.9355
GOTERM_BP_FAT	GO:0008344~adult locomotory behavior	6	1.23203	0.123376	BRP, OC, CDK5ALPHA, PLE, EY, HIW	250	84	7937	2.26771	1	0.655588	87.8507
GOTERM_BP_FAT	GO:0007626~locomotory behavior	9	1.84805	0.208252	ACE, BRP, OC, CDK5ALPHA, PLE, UNC-104, EY, DISCO, HIW	250	181	7937	1.57863	1	0.785932	97.62
GOTERM_BP_FAT	GO:0030534~adult behavior	6	1.23203	0.324136	BRP, OC, CDK5ALPHA, PLE, EY, HIW	250	120	7937	1.5874	1	0.897171	99.811
27
Annotation Cluster 27	Enrichment Score: 0.8516844271322437
Category	Term (Programmed cell death)	Count	%	PValue	Genes	List Total	Pop Hits	Pop Total	Fold Enrichment	Bonferroni	Benjamini	FDR
GOTERM_BP_FAT	GO:0043068~positive regulation of programmed cell death	5	1.02669	0.0516452	DFD, LZ, EIP93F, EGR, TRAF4	250	45	7937	3.52756	1	0.422816	57.2093
GOTERM_BP_FAT	GO:0010942~positive regulation of cell death	5	1.02669	0.0516452	DFD, LZ, EIP93F, EGR, TRAF4	250	45	7937	3.52756	1	0.422816	57.2093
GOTERM_BP_FAT	GO:0042981~regulation of apoptosis	7	1.43737	0.0838272	FKH, DFD, LZ, EIP93F, FUTSCH, EGR, TRAF4	250	97	7937	2.29109	1	0.545872	75.3774
GOTERM_BP_FAT	GO:0043065~positive regulation of apoptosis	4	0.821355	0.0958408	DFD, EIP93F, EGR, TRAF4	250	35	7937	3.62834	1	0.585124	80.0672
GOTERM_BP_FAT	GO:0043067~regulation of programmed cell death	7	1.43737	0.135422	FKH, DFD, LZ, EIP93F, FUTSCH, EGR, TRAF4	250	111	7937	2.00213	1	0.679042	90.2645
GOTERM_BP_FAT	GO:0010941~regulation of cell death	7	1.43737	0.152419	FKH, DFD, LZ, EIP93F, FUTSCH, EGR, TRAF4	250	115	7937	1.93249	1	0.70315	92.9152
GOTERM_BP_FAT	GO:0006917~induction of apoptosis	3	0.616016	0.195617	DFD, EIP93F, EGR	250	26	7937	3.66323	1	0.77674	96.9334
GOTERM_BP_FAT	GO:0012502~induction of programmed cell death	3	0.616016	0.289134	DFD, EIP93F, EGR	250	34	7937	2.80129	1	0.875008	99.576
GOTERM_BP_FAT	GO:0012501~programmed cell death	4	0.821355	0.864193	SANTA-MARIA, EIP93F, EGR, TRAF4	250	153	7937	0.830013	1	0.999662	100
28
Annotation Cluster 28	Enrichment Score: 0.7079289559088384
Category	Term (cell motility)	Count	%	PValue	Genes	List Total	Pop Hits	Pop Total	Fold Enrichment	Bonferroni	Benjamini	FDR
GOTERM_BP_FAT	GO:0006928~cell motion	19	3.90144	0.00728737	EYA, RUN, SOXN, NERFIN-1, JEB, MID, SO, EY, LIM3, RETN, GOGO, TPNC25D, RU, COMM, LBL, SRP, ROBO3, CDK5ALPHA, INAC	250	305	7937	1.97774	0.9997	0.119036	11.0489
GOTERM_BP_FAT	GO:0048870~cell motility	7	1.43737	0.535751	EYA, TPNC25D, RU, LBL, SRP, SO, EY	250	187	7937	1.18843	1	0.976841	99.9995
GOTERM_BP_FAT	GO:0051674~localization of cell	7	1.43737	0.583029	EYA, TPNC25D, RU, LBL, SRP, SO, EY	250	196	7937	1.13386	1	0.983885	99.9999
GOTERM_BP_FAT	GO:0016477~cell migration	6	1.23203	0.647233	EYA, RU, LBL, SRP, SO, EY	250	175	7937	1.0885	1	0.991393	100
29
Annotation Cluster 29	Enrichment Score: 0.6792530656667154
Category	Term (Reproductive behavior)	Count	%	PValue	Genes	List Total	Pop Hits	Pop Total	Fold Enrichment	Bonferroni	Benjamini	FDR
GOTERM_BP_FAT	GO:0007619~courtship behavior	5	1.02669	0.123886	RETN, ATO, PLE, PROS, QTC	250	61	7937	2.6023	1	0.654536	87.9633
GOTERM_BP_FAT	GO:0060179~male mating behavior	4	0.821355	0.15893	RETN, ATO, PLE, QTC	250	44	7937	2.88618	1	0.714796	93.738
GOTERM_BP_FAT	GO:0008049~male courtship behavior	4	0.821355	0.15893	RETN, ATO, PLE, QTC	250	44	7937	2.88618	1	0.714796	93.738
GOTERM_BP_FAT	GO:0007617~mating behavior	5	1.02669	0.195621	RETN, ATO, PLE, PROS, QTC	250	73	7937	2.17452	1	0.774673	96.9337
GOTERM_BP_FAT	GO:0051705~behavioral interaction between organisms	5	1.02669	0.202105	RETN, ATO, PLE, PROS, QTC	250	74	7937	2.14514	1	0.782761	97.3063
GOTERM_BP_FAT	GO:0007618~mating	5	1.02669	0.283967	RETN, ATO, PLE, PROS, QTC	250	86	7937	1.84581	1	0.870829	99.5238
GOTERM_BP_FAT	GO:0019098~reproductive behavior	5	1.02669	0.291034	RETN, ATO, PLE, PROS, QTC	250	87	7937	1.8246	1	0.875614	99.5937
GOTERM_BP_FAT	GO:0033057~reproductive behavior in a multicellular organism	4	0.821355	0.360027	RETN, ATO, PLE, QTC	250	68	7937	1.86753	1	0.91374	99.9211
30
Annotation Cluster 30	Enrichment Score: 0.6652330758636071
Category	Term (heart development)	Count	%	PValue	Genes	List Total	Pop Hits	Pop Total	Fold Enrichment	Bonferroni	Benjamini	FDR
GOTERM_BP_FAT	GO:0035050~embryonic heart tube development	3	0.616016	0.0979132	H15, SRP, MID	250	17	7937	5.60259	1	0.590486	80.7861
GOTERM_BP_FAT	GO:0007507~heart development	5	1.02669	0.170383	H15, LBL, SLP1, SRP, MID	250	69	7937	2.30058	1	0.734965	94.972
GOTERM_BP_FAT	GO:0035295~tube development	4	0.821355	0.605388	FKH, H15, SRP, MID	250	99	7937	1.28275	1	0.987107	100
31
Annotation Cluster 31	Enrichment Score: 0.6334657792948084
Category	Term (Nervous system development)	Count	%	PValue	Genes	List Total	Pop Hits	Pop Total	Fold Enrichment	Bonferroni	Benjamini	FDR
GOTERM_BP_FAT	GO:0051960~regulation of nervous system development	6	1.23203	0.151928	FUTSCH, SEV, LBL, RO, PROS, HIW	250	90	7937	2.11653	1	0.70428	92.8492
GOTERM_BP_FAT	GO:0060284~regulation of cell development	7	1.43737	0.22869	LZ, FUTSCH, SEV, LBL, RO, PROS, HIW	250	131	7937	1.69646	1	0.810726	98.4341
GOTERM_BP_FAT	GO:0045664~regulation of neuron differentiation	4	0.821355	0.239586	SEV, LBL, RO, PROS	250	54	7937	2.3517	1	0.823723	98.7531
GOTERM_BP_FAT	GO:0050767~regulation of neurogenesis	4	0.821355	0.35139	SEV, LBL, RO, PROS	250	67	7937	1.8954	1	0.911505	99.9022
32
Annotation Cluster 32	Enrichment Score: 0.5681037713897441
Category	Term (Pigmentation)	Count	%	PValue	Genes	List Total	Pop Hits	Pop Total	Fold Enrichment	Bonferroni	Benjamini	FDR
GOTERM_BP_FAT	GO:0043473~pigmentation	5	1.02669	0.140633	YELLOW-F, NINAB, B-H2, SANTA-MARIA, PLE	250	64	7937	2.48031	1	0.686253	91.1625
GOTERM_BP_FAT	GO:0019748~secondary metabolic process	5	1.02669	0.189204	YELLOW-F, NINAB, SANTA-MARIA, HML, JHAMT	250	72	7937	2.20472	1	0.766308	96.5178
GOTERM_BP_FAT	GO:0048066~pigmentation during development	4	0.821355	0.299454	YELLOW-F, NINAB, SANTA-MARIA, PLE	250	61	7937	2.08184	1	0.878838	99.6645
GOTERM_BP_FAT	GO:0042440~pigment metabolic process	4	0.821355	0.342741	YELLOW-F, NINAB, SANTA-MARIA, HML	250	66	7937	1.92412	1	0.909199	99.8791
GOTERM_BP_FAT	GO:0046148~pigment biosynthetic process	3	0.616016	0.528648	YELLOW-F, NINAB, SANTA-MARIA	250	56	7937	1.70079	1	0.975455	99.9994
33
Annotation Cluster 33	Enrichment Score: 0.55267581683388
Category	Term (Peptidases)	Count	%	PValue	Genes	List Total	Pop Hits	Pop Total	Fold Enrichment	Bonferroni	Benjamini	FDR
GOTERM_MF_FAT	GO:0008237~metallopeptidase activity	9	1.84805	0.22907	CG14523, TACE, CG4721, ANCE-5, CG9505, CG14516, MMP2, CG4408, CG31619	276	168	7918	1.53688	1	0.978948	97.2372
GOTERM_MF_FAT	GO:0004175~endopeptidase activity	20	4.10678	0.2401	CG14523, CG30088, CG4927, CG4721, CG10764, CG4259, CG33460, CG9505, CG30371, CG3074, CG30090, CG33465, CG6865, MMP2, STET, CG11670, RU, TACE, CG8213, CG31619	276	457	7918	1.25551	1	0.977012	97.7353
GOTERM_MF_FAT	GO:0008233~peptidase activity	27	5.54415	0.247186	CG30088, CG14523, CG4927, CG4721, CG10051, CG33460, CG3074, CG33465, CG6865, MMP2, STET, CG11670, CG11319, PGRP-SA, CG4408, SPN1, CG10764, CG4259, ANCE-5, CG9505, CG30371, CG30090, RU, TACE, CG14516, CG8213, CG31619	276	648	7918	1.19535	1	0.976767	98.0099
GOTERM_MF_FAT	GO:0004252~serine-type endopeptidase activity	13	2.6694	0.267352	CG30088, CG4927, CG10764, CG4259, CG33460, CG30090, CG30371, CG33465, CG6865, STET, CG11670, RU, CG8213	276	280	7918	1.33196	1	0.978659	98.6316
GOTERM_MF_FAT	GO:0008236~serine-type peptidase activity	14	2.87474	0.274301	CG30088, CG4927, CG10764, CG4259, CG33460, CG30090, CG30371, CG33465, CG6865, STET, CG11670, RU, CG11319, CG8213	276	308	7918	1.30402	1	0.978444	98.8002
GOTERM_MF_FAT	GO:0017171~serine hydrolase activity	14	2.87474	0.2814	CG30088, CG4927, CG10764, CG4259, CG33460, CG30090, CG30371, CG33465, CG6865, STET, CG11670, RU, CG11319, CG8213	276	310	7918	1.29561	1	0.972834	98.9524
GOTERM_BP_FAT	GO:0006508~proteolysis	26	5.33881	0.354314	CG14523, CG30088, CG4927, CG4721, CG10051, CG33460, CG3074, CG33465, CG6865, MMP2, CG11670, CG11319, CG4408, PHYL, CG10764, CG4259, ANCE-5, CG9505, CG30371, CG30090, 7B2, TACE, CG14516, CG8213, CG31619, HIW	250	731	7937	1.1292	1	0.912648	99.909
GOTERM_MF_FAT	GO:0070011~peptidase activity, acting on L-amino acid peptides	24	4.92813	0.381228	CG14523, CG30088, CG4927, CG10764, CG4721, CG4259, ANCE-5, CG33460, CG9505, CG30371, CG3074, CG30090, CG33465, CG6865, MMP2, STET, CG11670, RU, TACE, CG11319, CG14516, CG8213, CG4408, CG31619	276	612	7918	1.12504	1	0.985595	99.8669
34
Annotation Cluster 34	Enrichment Score: 0.5437458245355039
Category	Term (Neurotransmitter secretion)	Count	%	PValue	Genes	List Total	Pop Hits	Pop Total	Fold Enrichment	Bonferroni	Benjamini	FDR
GOTERM_BP_FAT	GO:0019226~transmission of nerve impulse	11	2.25873	0.088462	CPO, ACE, CANB, FUTSCH, N-SYB, BRP, CPX, RAB3, PLE, NRG, HIW	250	196	7937	1.78178	1	0.557458	77.2974
GOTERM_BP_FAT	GO:0001505~regulation of neurotransmitter levels	7	1.43737	0.131321	ACE, CANB, N-SYB, BRP, CPX, RAB3, PLE	250	110	7937	2.02033	1	0.672148	89.4983
GOTERM_BP_FAT	GO:0007268~synaptic transmission	10	2.05339	0.139472	CPO, ACE, CANB, FUTSCH, N-SYB, BRP, CPX, RAB3, PLE, HIW	250	189	7937	1.67979	1	0.688048	90.9693
GOTERM_BP_FAT	GO:0007267~cell-cell signaling	10	2.05339	0.217489	CPO, ACE, CANB, FUTSCH, N-SYB, BRP, CPX, RAB3, PLE, HIW	250	211	7937	1.50464	1	0.798078	98.0276
GOTERM_BP_FAT	GO:0006836~neurotransmitter transport	6	1.23203	0.361664	CG4476, CANB, N-SYB, BRP, CPX, RAB3	250	126	7937	1.51181	1	0.913906	99.9243
GOTERM_BP_FAT	GO:0007269~neurotransmitter secretion	5	1.02669	0.398411	CANB, N-SYB, BRP, CPX, RAB3	250	102	7937	1.55627	1	0.935157	99.9707
GOTERM_BP_FAT	GO:0003001~generation of a signal involved in cell-cell signaling	5	1.02669	0.405547	CANB, N-SYB, BRP, CPX, RAB3	250	103	7937	1.54117	1	0.937532	99.9758
GOTERM_BP_FAT	GO:0032940~secretion by cell	5	1.02669	0.509644	CANB, N-SYB, BRP, CPX, RAB3	250	118	7937	1.34525	1	0.971101	99.9989
GOTERM_BP_FAT	GO:0046903~secretion	5	1.02669	0.555405	CANB, N-SYB, BRP, CPX, RAB3	250	125	7937	1.26992	1	0.979586	99.9998
GOTERM_BP_FAT	GO:0006887~exocytosis	3	0.616016	0.626574	N-SYB, CPX, RAB3	250	67	7937	1.42155	1	0.989846	100
35
Annotation Cluster 35	Enrichment Score: 0.48158209004667174
Category	Term (Regulation of organelle organization)	Count	%	PValue	Genes	List Total	Pop Hits	Pop Total	Fold Enrichment	Bonferroni	Benjamini	FDR
GOTERM_BP_FAT	GO:0051129~negative regulation of cellular component organization	4	0.821355	0.25652	TAU, QUA, ALPHATUB85E, HIW	250	56	7937	2.26771	1	0.843889	99.1305
GOTERM_BP_FAT	GO:0010639~negative regulation of organelle organization	3	0.616016	0.312531	TAU, QUA, ALPHATUB85E	250	36	7937	2.64567	1	0.88778	99.7518
GOTERM_BP_FAT	GO:0033043~regulation of organelle organization	5	1.02669	0.44796	TAU, ARPC3B, QUA, ALPHATUB85E, HIW	250	109	7937	1.45633	1	0.954653	99.9926
36
Annotation Cluster 36	Enrichment Score: 0.4786929886887986
Category	Term (Muscle development)	Count	%	PValue	Genes	List Total	Pop Hits	Pop Total	Fold Enrichment	Bonferroni	Benjamini	FDR
GOTERM_BP_FAT	GO:0051146~striated muscle cell differentiation	5	1.02669	0.146407	MF, MP20, FUTSCH, LBL, UNC-104	250	65	7937	2.44215	1	0.699539	92.0665
GOTERM_BP_FAT	GO:0042692~muscle cell differentiation	5	1.02669	0.202105	MF, MP20, FUTSCH, LBL, UNC-104	250	74	7937	2.14514	1	0.782761	97.3063
GOTERM_BP_FAT	GO:0007519~skeletal muscle tissue development	3	0.616016	0.300849	FUTSCH, LBL, UNC-104	250	35	7937	2.72126	1	0.878903	99.675
GOTERM_BP_FAT	GO:0014706~striated muscle tissue development	3	0.616016	0.358757	FUTSCH, LBL, UNC-104	250	40	7937	2.3811	1	0.913848	99.9186
GOTERM_BP_FAT	GO:0060537~muscle tissue development	3	0.616016	0.370147	FUTSCH, LBL, UNC-104	250	41	7937	2.32302	1	0.918977	99.9389
GOTERM_BP_FAT	GO:0055002~striated muscle cell development	3	0.616016	0.414845	MF, FUTSCH, UNC-104	250	45	7937	2.11653	1	0.940984	99.9812
GOTERM_BP_FAT	GO:0055001~muscle cell development	3	0.616016	0.414845	MF, FUTSCH, UNC-104	250	45	7937	2.11653	1	0.940984	99.9812
GOTERM_BP_FAT	GO:0007517~muscle organ development	6	1.23203	0.449116	SV, RETN, FUTSCH, LBL, JEB, UNC-104	250	140	7937	1.36063	1	0.95449	99.9928
GOTERM_BP_FAT	GO:0060538~skeletal muscle organ development	3	0.616016	0.538234	FUTSCH, LBL, UNC-104	250	57	7937	1.67095	1	0.977062	99.9996
37
Annotation Cluster 37	Enrichment Score: 0.4760684853319613
Category	Term (Peptidase inhibitor)	Count	%	PValue	Genes	List Total	Pop Hits	Pop Total	Fold Enrichment	Bonferroni	Benjamini	FDR
GOTERM_MF_FAT	GO:0004866~endopeptidase inhibitor activity	5	1.02669	0.30208	CG30203, SPN1, TEPI, CG30046, CG16712	276	80	7918	1.79303	1	0.977903	99.2997
GOTERM_MF_FAT	GO:0004857~enzyme inhibitor activity	6	1.23203	0.321366	CG30203, SPN1, TEPI, CG17124, CG30046, CG16712	276	108	7918	1.5938	1	0.981596	99.5242
GOTERM_MF_FAT	GO:0030414~peptidase inhibitor activity	5	1.02669	0.325826	CG30203, SPN1, TEPI, CG30046, CG16712	276	83	7918	1.72822	1	0.980809	99.5656
GOTERM_MF_FAT	GO:0004867~serine-type endopeptidase inhibitor activity	4	0.821355	0.394112	CG30203, SPN1, CG30046, CG16712	276	65	7918	1.76544	1	0.983933	99.9004
38
Annotation Cluster 38	Enrichment Score: 0.4690419963032532
Category	Term (endocytosis)	Count	%	PValue	Genes	List Total	Pop Hits	Pop Total	Fold Enrichment	Bonferroni	Benjamini	FDR
GOTERM_BP_FAT	GO:0016192~vesicle-mediated transport	17	3.49076	0.16834	SR-CI, EATER, CPX, RAB3, PXN, APLIP1, CANB, EIP93F, N-SYB, COMM, ARR1, CG12071, SRP, PROS, UNC-104, INAC, TRAF4	250	391	7937	1.38035	1	0.73256	94.7701
GOTERM_BP_FAT	GO:0006909~phagocytosis	9	1.84805	0.277189	EIP93F, CG12071, SR-CI, EATER, SRP, PROS, TRAF4, INAC, PXN	250	197	7937	1.45042	1	0.864657	99.4463
GOTERM_BP_FAT	GO:0006897~endocytosis	11	2.25873	0.292008	ARR1, EIP93F, COMM, CG12071, SR-CI, EATER, SRP, PROS, TRAF4, INAC, PXN	250	258	7937	1.3536	1	0.875234	99.6026
GOTERM_BP_FAT	GO:0010324~membrane invagination	11	2.25873	0.292008	ARR1, EIP93F, COMM, CG12071, SR-CI, EATER, SRP, PROS, TRAF4, INAC, PXN	250	258	7937	1.3536	1	0.875234	99.6026
GOTERM_BP_FAT	GO:0016044~membrane organization	11	2.25873	0.547595	ARR1, EIP93F, COMM, CG12071, SR-CI, EATER, SRP, PROS, TRAF4, INAC, PXN	250	319	7937	1.09476	1	0.978532	99.9997
GOTERM_BP_FAT	GO:0006911~phagocytosis, engulfment	6	1.23203	0.703943	EIP93F, CG12071, SRP, PROS, TRAF4, INAC	250	187	7937	1.01865	1	0.995674	100
39
Annotation Cluster 39	Enrichment Score: 0.46850063112986995
Category	Term (Positive regulation of macromolecule metabolic process - mostly transcription)	Count	%	PValue	Genes	List Total	Pop Hits	Pop Total	Fold Enrichment	Bonferroni	Benjamini	FDR
GOTERM_BP_FAT	GO:0010604~positive regulation of macromolecule metabolic process	8	1.64271	0.158264	RETN, LZ, EIP93F, COMM, DIP3, SRP, 7B2, DISCO (comments: comm is involved in receptor internalization, not in transcription; 7B2 is a peptidase activator; not clear if disco has ability to bind DNA specifically)	250	142	7937	1.78862	1	0.715502	93.6581
GOTERM_BP_FAT	GO:0045941~positive regulation of transcription	6	1.23203	0.299367	RETN, LZ, EIP93F, DIP3, SRP, DISCO	250	116	7937	1.64214	1	0.880116	99.6638
GOTERM_BP_FAT	GO:0010628~positive regulation of gene expression	6	1.23203	0.305532	RETN, LZ, EIP93F, DIP3, SRP, DISCO	250	117	7937	1.6281	1	0.882278	99.7081
GOTERM_BP_FAT	GO:0045935~positive regulation of nucleobase, nucleoside, nucleotide and nucleic acid metabolic process	6	1.23203	0.330367	RETN, LZ, EIP93F, DIP3, SRP, DISCO	250	121	7937	1.57428	1	0.901366	99.8371
GOTERM_BP_FAT	GO:0051173~positive regulation of nitrogen compound metabolic process	6	1.23203	0.330367	RETN, LZ, EIP93F, DIP3, SRP, DISCO	250	121	7937	1.57428	1	0.901366	99.8371
GOTERM_BP_FAT	GO:0009891~positive regulation of biosynthetic process	7	1.43737	0.347996	RETN, LZ, EIP93F, DIP3, SRP, PGRP-SA, DISCO (comments: PGRP-SA is positive regulation of biosynthetic process of antibacterial peptides…)	250	153	7937	1.45252	1	0.911081	99.8937
GOTERM_BP_FAT	GO:0031328~positive regulation of cellular biosynthetic process	7	1.43737	0.347996	RETN, LZ, EIP93F, DIP3, SRP, PGRP-SA, DISCO	250	153	7937	1.45252	1	0.911081	99.8937
GOTERM_BP_FAT	GO:0010557~positive regulation of macromolecule biosynthetic process	6	1.23203	0.380496	RETN, LZ, EIP93F, DIP3, SRP, DISCO	250	129	7937	1.47665	1	0.925009	99.9531
GOTERM_BP_FAT	GO:0045893~positive regulation of transcription, DNA-dependent	4	0.821355	0.525056	LZ, EIP93F, SRP, DISCO	250	88	7937	1.44309	1	0.974934	99.9993
GOTERM_BP_FAT	GO:0051254~positive regulation of RNA metabolic process	4	0.821355	0.540323	LZ, EIP93F, SRP, DISCO	250	90	7937	1.41102	1	0.977188	99.9996
40
Annotation Cluster 40	Enrichment Score: 0.44226723459327677
Category	Term (Salivary gland autophagy)	Count	%	PValue	Genes	List Total	Pop Hits	Pop Total	Fold Enrichment	Bonferroni	Benjamini	FDR
GOTERM_BP_FAT	GO:0043068~positive regulation of programmed cell death	5	1.02669	0.0516452	DFD, LZ, EIP93F, EGR, TRAF4	250	45	7937	3.52756	1	0.422816	57.2093
GOTERM_BP_FAT	GO:0010942~positive regulation of cell death	5	1.02669	0.0516452	DFD, LZ, EIP93F, EGR, TRAF4	250	45	7937	3.52756	1	0.422816	57.2093
GOTERM_BP_FAT	GO:0043065~positive regulation of apoptosis	4	0.821355	0.0958408	DFD, EIP93F, EGR, TRAF4	250	35	7937	3.62834	1	0.585124	80.0672
GOTERM_BP_FAT	GO:0035071~salivary gland cell autophagic cell death	3	0.616016	0.634651	SANTA-MARIA, EIP93F, TRAF4	250	68	7937	1.40065	1	0.990464	100
GOTERM_BP_FAT	GO:0035070~salivary gland histolysis	3	0.616016	0.634651	SANTA-MARIA, EIP93F, TRAF4	250	68	7937	1.40065	1	0.990464	100
GOTERM_BP_FAT	GO:0048102~autophagic cell death	3	0.616016	0.634651	SANTA-MARIA, EIP93F, TRAF4	250	68	7937	1.40065	1	0.990464	100
GOTERM_BP_FAT	GO:0007559~histolysis	3	0.616016	0.650396	SANTA-MARIA, EIP93F, TRAF4	250	70	7937	1.36063	1	0.991576	100
GOTERM_BP_FAT	GO:0016271~tissue death	3	0.616016	0.650396	SANTA-MARIA, EIP93F, TRAF4	250	70	7937	1.36063	1	0.991576	100
GOTERM_BP_FAT	GO:0008219~cell death	5	1.02669	0.753727	LYSP, SANTA-MARIA, EIP93F, EGR, TRAF4	250	162	7937	0.979877	1	0.997744	100
GOTERM_BP_FAT	GO:0016265~death	5	1.02669	0.757991	LYSP, SANTA-MARIA, EIP93F, EGR, TRAF4	250	163	7937	0.973865	1	0.997754	100
GOTERM_BP_FAT	GO:0012501~programmed cell death	4	0.821355	0.864193	SANTA-MARIA, EIP93F, EGR, TRAF4	250	153	7937	0.830013	1	0.999662	100
41
Annotation Cluster 41	Enrichment Score: 0.38887378368989783
Category	Term (Microtubule-based transport)	Count	%	PValue	Genes	List Total	Pop Hits	Pop Total	Fold Enrichment	Bonferroni	Benjamini	FDR
GOTERM_BP_FAT	GO:0010970~microtubule-based transport	3	0.616016	0.15047	APLIP1, FUTSCH, UNC-104	250	22	7937	4.32927	1	0.702914	92.6499
GOTERM_BP_FAT	GO:0030705~cytoskeleton-dependent intracellular transport	3	0.616016	0.184155	APLIP1, FUTSCH, UNC-104	250	25	7937	3.80976	1	0.758189	96.154
GOTERM_BP_FAT	GO:0007018~microtubule-based movement	5	1.02669	0.412667	APLIP1, FUTSCH, ALPHATUB85E, CG14535, UNC-104	250	104	7937	1.52635	1	0.940619	99.98
GOTERM_BP_FAT	GO:0007017~microtubule-based process	6	1.23203	0.996555	APLIP1, TAU, FUTSCH, ALPHATUB85E, CG14535, UNC-104	250	406	7937	0.469182	1	1	100
GOTERM_BP_FAT	GO:0046907~intracellular transport	4	0.821355	0.997464	APLIP1, QUA, FUTSCH, UNC-104	250	313	7937	0.405725	1	1	100
42
Annotation Cluster 42	Enrichment Score: 0.38732541296935663
Category	Term (ion channel activity)	Count	%	PValue	Genes	List Total	Pop Hits	Pop Total	Fold Enrichment	Bonferroni	Benjamini	FDR
GOTERM_MF_FAT	GO:0005230~extracellular ligand-gated ion channel activity	5	1.02669	0.105583	CG9935, NTR, NACRBETA-21C, CG11155, HISCL1	276	52	7918	2.7585	1	0.912414	78.5471
GOTERM_MF_FAT	GO:0022834~ligand-gated channel activity	5	1.02669	0.225081	CG9935, NTR, NACRBETA-21C, CG11155, HISCL1	276	70	7918	2.04917	1	0.983645	97.0334
GOTERM_MF_FAT	GO:0015276~ligand-gated ion channel activity	5	1.02669	0.225081	CG9935, NTR, NACRBETA-21C, CG11155, HISCL1	276	70	7918	2.04917	1	0.983645	97.0334
GOTERM_MF_FAT	GO:0022836~gated channel activity	6	1.23203	0.376857	CG9935, NTR, NACRBETA-21C, CG11155, HISCL1, TIPE	276	116	7918	1.48388	1	0.986156	99.8533
GOTERM_MF_FAT	GO:0005216~ion channel activity	8	1.64271	0.406491	CG9935, NTR, BRP, NACRBETA-21C, CG11155, HISCL1, TTY, TIPE	276	175	7918	1.31147	1	0.985119	99.9251
GOTERM_MF_FAT	GO:0022838~substrate specific channel activity	8	1.64271	0.435139	CG9935, NTR, BRP, NACRBETA-21C, CG11155, HISCL1, TTY, TIPE	276	180	7918	1.27504	1	0.986761	99.9622
GOTERM_MF_FAT	GO:0022803~passive transmembrane transporter activity	8	1.64271	0.474895	CG9935, NTR, BRP, NACRBETA-21C, CG11155, HISCL1, TTY, TIPE	276	187	7918	1.22731	1	0.989906	99.9862
GOTERM_MF_FAT	GO:0015267~channel activity	8	1.64271	0.474895	CG9935, NTR, BRP, NACRBETA-21C, CG11155, HISCL1, TTY, TIPE	276	187	7918	1.22731	1	0.989906	99.9862
GOTERM_BP_FAT	GO:0006811~ion transport	10	2.05339	0.764914	CG9935, NTR, NACRBETA-21C, NRV3, CG1268, CG11155, HISCL1, TTY, CG9813, TIPE	250	346	7937	0.917572	1	0.99792	100
GOTERM_MF_FAT	GO:0005261~cation channel activity	3	0.616016	0.920571	BRP, NACRBETA-21C, TIPE	276	118	7918	0.729366	1	0.999991	100
GOTERM_MF_FAT	GO:0046873~metal ion transmembrane transporter activity	3	0.616016	0.96923	BRP, NACRBETA-21C, TIPE	276	150	7918	0.573768	1	1	100
43
Annotation Cluster 43	Enrichment Score: 0.3724660912057681
Category	Term (Regulation of cell size)	Count	%	PValue	Genes	List Total	Pop Hits	Pop Total	Fold Enrichment	Bonferroni	Benjamini	FDR
GOTERM_BP_FAT	GO:0032535~regulation of cellular component size	6	1.23203	0.199292	ARPC3B, QUA, ANK2, ACTBETA, THOR, NRG	250	99	7937	1.92412	1	0.77957	97.1502
GOTERM_BP_FAT	GO:0008361~regulation of cell size	4	0.821355	0.41982	ANK2, ACTBETA, THOR, NRG	250	75	7937	1.69323	1	0.942812	99.9836
GOTERM_BP_FAT	GO:0016049~cell growth	3	0.616016	0.447313	ANK2, ACTBETA, NRG	250	48	7937	1.98425	1	0.955035	99.9925
GOTERM_BP_FAT	GO:0040007~growth	3	0.616016	0.864912	ANK2, ACTBETA, NRG	250	110	7937	0.865855	1	0.99966	100
44
Annotation Cluster 44	Enrichment Score: 0.3559722168331237
Category	Term (Ion binding)	Count	%	PValue	Genes	List Total	Pop Hits	Pop Total	Fold Enrichment	Bonferroni	Benjamini	FDR
GOTERM_MF_FAT	GO:0043167~ion binding	68	13.963	0.230927	CG15117, TLL, CG9817, NERFIN-1, TEH4, MMP2, CG3940, STET, CG15704, MP20, CYP49A1, TTY, HEXO2, SAD, DISCO-R, MTNA, TPNC25D, TACE, CANB, GLCAT-P, LVPH, CG5322, PH4ALPHASG2, CG14516, PH4ALPHASG1, NRG, RDGC, HIW, SENS-2, CG11762, PAL, CG8910, CG10362, CG9989, PXN, CG13830, CYP6G2, QUA, CG12071, SCRT, CG12605, SPOK, DIB, SRP, CG13928, ARC1, CG4290, TRAF4, CG9743, CG4408, EYA, CAD88C, MLC2, PHYL, MLC1,…	276	1772	7918	1.10091	1	0.976404	97.3276
GOTERM_MF_FAT	GO:0043169~cation binding	67	13.7577	0.263613	CG15117, TLL, CG9817, NERFIN-1, TEH4, MMP2, CG3940, STET, CG15704, MP20, CYP49A1, HEXO2, SAD, DISCO-R, MTNA, TPNC25D, TACE, CANB, GLCAT-P, LVPH, CG5322, PH4ALPHASG2, CG14516, PH4ALPHASG1, NRG, RDGC, HIW, SENS-2, CG11762, PAL, CG8910, CG10362, CG9989, PXN, CG13830, CYP6G2, QUA, CG12071, SCRT, CG12605, SPOK, DIB, SRP, CG13928, ARC1, CG4290, TRAF4, CG9743, CG4408, EYA, CAD88C, MLC2, PHYL, MLC1, CYP1…	276	1764	7918	1.08964	1	0.980053	98.5321
GOTERM_MF_FAT	GO:0046872~metal ion binding	61	12.5257	0.504741	TLL, CG9817, NERFIN-1, TEH4, MMP2, CG3940, STET, CG15704, MP20, CYP49A1, SAD, DISCO-R, MTNA, TPNC25D, TACE, CANB, GLCAT-P, CG5322, PH4ALPHASG2, CG14516, PH4ALPHASG1, NRG, RDGC, HIW, SENS-2, CG11762, PAL, CG8910, CG10362, CG9989, PXN, CG13830, CYP6G2, QUA, CG12071, SCRT, CG12605, SPOK, DIB, SRP, CG13928, ARC1, CG4290, TRAF4, CG4408, CG9743, EYA, MLC2, CAD88C, PHYL, MLC1, CYP12E1, CG4133, PLE, LIM1…	276	1718	7918	1.01862	1	0.99126	99.9938
GOTERM_MF_FAT	GO:0046914~transition metal ion binding	46	9.44559	0.654572	SENS-2, CG11762, TLL, PAL, CG8910, CG9817, NERFIN-1, CG10362, MMP2, PXN, CG3940, CG15704, CYP6G2, CG12071, SCRT, CG12605, SPOK, DIB, CG13928, CYP49A1, SRP, ARC1, TRAF4, CG4408, CG9743, SAD, PHYL, CYP12E1, CG4133, PLE, LIM1, DISCO-R, MTNA, LIM3, TACE, SP1, GLCAT-P, PH4ALPHASG2, CG5322, CG14516, PH4ALPHASG1, INAC, DISCO, HIW, RDGC, CG31619	276	1354	7918	0.974643	1	0.997892	100
GOTERM_MF_FAT	GO:0008270~zinc ion binding	32	6.57084	0.825412	SENS-2, CG11762, TLL, CG8910, PAL, CG9817, CG10362, NERFIN-1, MMP2, CG3940, CG12071, SCRT, CG12605, CG13928, SRP, ARC1, TRAF4, CG4408, PHYL, CG4133, LIM1, DISCO-R, MTNA, LIM3, TACE, SP1, CG5322, CG14516, DISCO, INAC, HIW, CG31619	276	1026	7918	0.894765	1	0.999891	100
45
Annotation Cluster 45	Enrichment Score: 0.3532053644787446
Category	Term (Nucleotide binding)	Count	%	PValue	Genes	List Total	Pop Hits	Pop Total	Fold Enrichment	Bonferroni	Benjamini	FDR
GOTERM_MF_FAT	GO:0004714~transmembrane receptor protein tyrosine kinase activity	5	1.02669	0.00748162	SEV, ROR, DRL-2, CG31431, CG10702	276	23	7918	6.23661	0.93834	0.371458	9.84129
GOTERM_MF_FAT	GO:0004713~protein tyrosine kinase activity	6	1.23203	0.0669971	GYC32E, SEV, ROR, DRL-2, CG31431, CG10702	276	63	7918	2.73223	1	0.8618	61.5825
GOTERM_BP_FAT	GO:0006468~protein amino acid phosphorylation	13	2.6694	0.114371	CG6114, CG3105, GYC32E, BT, ROR, ATO, CG10702, SEV, DRL-2, CDK5ALPHA, CG4290, INAC, PKG21D	250	259	7937	1.59353	1	0.634027	85.6911
GOTERM_MF_FAT	GO:0004672~protein kinase activity	13	2.6694	0.27931	CG6114, CG3105, GYC32E, BT, ROR, CG10702, SEV, CG31431, DRL-2, CDK5ALPHA, CG4290, INAC, PKG21D	276	283	7918	1.31784	1	0.977573	98.9096
GOTERM_BP_FAT	GO:0006796~phosphate metabolic process	19	3.90144	0.464798	EYA, CG6114, CG3105, GYC32E, ROR, BT, ATO, CG1268, CG9813, CG10702, CANB, SEV, DRL-2, CDK5ALPHA, CG4290, PKG21D, INAC, IA2, RDGC	250	551	7937	1.09476	1	0.958416	99.9955
GOTERM_BP_FAT	GO:0006793~phosphorus metabolic process	19	3.90144	0.464798	EYA, CG6114, CG3105, GYC32E, ROR, BT, ATO, CG1268, CG9813, CG10702, CANB, SEV, DRL-2, CDK5ALPHA, CG4290, PKG21D, INAC, IA2, RDGC	250	551	7937	1.09476	1	0.958416	99.9955
GOTERM_BP_FAT	GO:0016310~phosphorylation	15	3.08008	0.46688	CG6114, CG3105, GYC32E, ROR, BT, ATO, CG1268, CG9813, CG10702, SEV, DRL-2, CDK5ALPHA, CG4290, INAC, PKG21D	250	425	7937	1.12052	1	0.958632	99.9958
GOTERM_MF_FAT	GO:0004674~protein serine/threonine kinase activity	7	1.43737	0.713583	CG6114, CG3105, BT, CDK5ALPHA, CG4290, PKG21D, INAC	276	203	7918	0.989255	1	0.99891	100
GOTERM_MF_FAT	GO:0005524~ATP binding	19	3.90144	0.967744	CG6114, RUN, LZ, CG3105, GYC32E, ROR, BT, MDR65, CG10702, GS1, SEV, CG4822, DRL-2, CG14535, UNC-104, CG4290, INAC, CG4341, PKG21D	276	748	7918	0.728716	1	1	100
GOTERM_MF_FAT	GO:0032559~adenyl ribonucleotide binding	19	3.90144	0.968726	CG6114, RUN, LZ, CG3105, GYC32E, ROR, BT, MDR65, CG10702, GS1, SEV, CG4822, DRL-2, CG14535, UNC-104, CG4290, INAC, CG4341, PKG21D	276	750	7918	0.726773	1	1	100
GOTERM_MF_FAT	GO:0030554~adenyl nucleotide binding	20	4.10678	0.979792	CG6114, RUN, CG10253, LZ, CG3105, GYC32E, ROR, BT, MDR65, CG10702, GS1, SEV, CG4822, DRL-2, CG14535, UNC-104, CG4290, PKG21D, INAC, CG4341	276	812	7918	0.706611	1	1	100
GOTERM_MF_FAT	GO:0001883~purine nucleoside binding	20	4.10678	0.981353	CG6114, RUN, CG10253, LZ, CG3105, GYC32E, ROR, BT, MDR65, CG10702, GS1, SEV, CG4822, DRL-2, CG14535, UNC-104, CG4290, PKG21D, INAC, CG4341	276	817	7918	0.702287	1	1	100
GOTERM_MF_FAT	GO:0001882~nucleoside binding	20	4.10678	0.983356	CG6114, RUN, CG10253, LZ, CG3105, GYC32E, ROR, BT, MDR65, CG10702, GS1, SEV, CG4822, DRL-2, CG14535, UNC-104, CG4290, PKG21D, INAC, CG4341	276	824	7918	0.696321	1	1	100
GOTERM_MF_FAT	GO:0032555~purine ribonucleotide binding	22	4.51745	0.989792	CG6114, RUN, LZ, CG3105, GYC32E, ROR, BT, RGK1, RAB3, MDR65, ALPHATUB85E, CG10702, GS1, SEV, CG4822, DRL-2, CG14535, UNC-104, CG4290, PKG21D, INAC, CG4341	276	923	7918	0.683797	1	1	100
GOTERM_MF_FAT	GO:0032553~ribonucleotide binding	22	4.51745	0.989792	CG6114, RUN, LZ, CG3105, GYC32E, ROR, BT, RGK1, RAB3, MDR65, ALPHATUB85E, CG10702, GS1, SEV, CG4822, DRL-2, CG14535, UNC-104, CG4290, PKG21D, INAC, CG4341	276	923	7918	0.683797	1	1	100
GOTERM_MF_FAT	GO:0017076~purine nucleotide binding	23	4.72279	0.993967	CG6114, RUN, CG10253, LZ, CG3105, GYC32E, ROR, BT, RGK1, RAB3, MDR65, ALPHATUB85E, CG10702, GS1, SEV, CG4822, DRL-2, CG14535, UNC-104, CG4290, PKG21D, INAC, CG4341	276	989	7918	0.667172	1	1	100
GOTERM_MF_FAT	GO:0000166~nucleotide binding	29	5.95483	0.99491	CPO, LZ, ROR, BT, FNE, RAB3, RBP9, DAC, SEV, CG4290, PKG21D, CG6114, RUN, CG10253, CG3105, GYC32E, RGK1, MDR65, ALPHATUB85E, CG10702, GS1, CG4822, CG34362, DRL-2, CG14535, UNC-104, INAC, BRU-3, CG4341	276	1206	7918	0.689854	1	1	100
46
Annotation Cluster 46	Enrichment Score: 0.28679136881550105
Category	Term (Epithelium morphogenesis)	Count	%	PValue	Genes	List Total	Pop Hits	Pop Total	Fold Enrichment	Bonferroni	Benjamini	FDR
GOTERM_BP_FAT	GO:0007494~midgut development	4	0.821355	0.0561373	SAD, LAB, DIB, SRP	250	28	7937	4.53543	1	0.438546	60.3411
GOTERM_BP_FAT	GO:0048565~gut development	5	1.02669	0.195621	SAD, FKH, LAB, DIB, SRP	250	73	7937	2.17452	1	0.774673	96.9337
GOTERM_BP_FAT	GO:0008258~head involution	3	0.616016	0.457912	SAD, DIB, SRP	250	49	7937	1.94376	1	0.956883	99.9945
GOTERM_BP_FAT	GO:0007391~dorsal closure	4	0.821355	0.577228	SAD, DIB, SRP, TRAF4	250	95	7937	1.33676	1	0.983096	99.9999
GOTERM_BP_FAT	GO:0016331~morphogenesis of embryonic epithelium	4	0.821355	0.732146	SAD, DIB, SRP, TRAF4	250	120	7937	1.05827	1	0.997033	100
GOTERM_BP_FAT	GO:0048729~tissue morphogenesis	7	1.43737	0.793384	SAD, LBL, SLP1, DIB, SRP, JEB, TRAF4	250	247	7937	0.899741	1	0.998604	100
GOTERM_BP_FAT	GO:0001700~embryonic development via the syncytial blastoderm	5	1.02669	0.908644	SAD, DIB, SRP, OC, TRAF4	250	214	7937	0.741776	1	0.999915	100
GOTERM_BP_FAT	GO:0009792~embryonic development ending in birth or egg hatching	5	1.02669	0.925768	SAD, DIB, SRP, OC, TRAF4	250	224	7937	0.708661	1	0.999957	100
GOTERM_BP_FAT	GO:0002009~morphogenesis of an epithelium	4	0.821355	0.974806	SAD, DIB, SRP, TRAF4	250	225	7937	0.564409	1	0.999999	100
GOTERM_BP_FAT	GO:0060429~epithelium development	4	0.821355	0.980379	SAD, DIB, SRP, TRAF4	250	235	7937	0.540391	1	1	100
47
Annotation Cluster 47	Enrichment Score: 0.25723718980027094
Category	Term (Protein homodimerization activity)	Count	%	PValue	Genes	List Total	Pop Hits	Pop Total	Fold Enrichment	Bonferroni	Benjamini	FDR
GOTERM_MF_FAT	GO:0042802~identical protein binding	7	1.43737	0.390447	APLIP1, ACE, HML, CPR100A, L(2)EFL, CG3301, BRU-3	276	145	7918	1.38496	1	0.984609	99.8918
GOTERM_MF_FAT	GO:0042803~protein homodimerization activity	3	0.616016	0.489602	ACE, HML, BRU-3	276	47	7918	1.83117	1	0.990977	99.9907
GOTERM_MF_FAT	GO:0046983~protein dimerization activity	3	0.616016	0.884878	ACE, HML, BRU-3	276	105	7918	0.819669	1	0.999961	100
48
Annotation Cluster 48	Enrichment Score: 0.2060128207359277
Category	Term (Phosphatase activity)	Count	%	PValue	Genes	List Total	Pop Hits	Pop Total	Fold Enrichment	Bonferroni	Benjamini	FDR
GOTERM_MF_FAT	GO:0004722~protein serine/threonine phosphatase activity	3	0.616016	0.466759	EYA, CANB, RDGC	276	45	7918	1.91256	1	0.989684	99.9829
GOTERM_BP_FAT	GO:0006470~protein amino acid dephosphorylation	4	0.821355	0.477672	EYA, CANB, IA2, RDGC	250	82	7937	1.54868	1	0.961575	99.9969
GOTERM_MF_FAT	GO:0004721~phosphoprotein phosphatase activity	4	0.821355	0.653658	EYA, CANB, IA2, RDGC	276	96	7918	1.19535	1	0.998058	100
GOTERM_BP_FAT	GO:0016311~dephosphorylation	4	0.821355	0.670206	EYA, CANB, IA2, RDGC	250	109	7937	1.16506	1	0.99313	100
GOTERM_MF_FAT	GO:0016791~phosphatase activity	4	0.821355	0.955331	EYA, CANB, IA2, RDGC	276	182	7918	0.630514	1	0.999999	100
49
Annotation Cluster 49	Enrichment Score: 0.18251244098068317
Category	Term (Compartmentalization)	Count	%	PValue	Genes	List Total	Pop Hits	Pop Total	Fold Enrichment	Bonferroni	Benjamini	FDR
GOTERM_BP_FAT	GO:0007350~blastoderm segmentation	11	2.25873	0.147077	GSB, RUN, DFD, GSB-N, SEV, TLL, CROC, SLP1, SLP2, OC, MID	250	218	7937	1.60196	1	0.698859	92.1656
GOTERM_BP_FAT	GO:0009952~anterior/posterior pattern formation	5	1.02669	0.786263	RETN, SEV, TLL, SLP1, OC	250	170	7937	0.933765	1	0.998469	100
GOTERM_BP_FAT	GO:0007351~tripartite regional subdivision	4	0.821355	0.820953	SEV, TLL, SLP1, OC	250	140	7937	0.907086	1	0.99919	100
GOTERM_BP_FAT	GO:0008595~determination of anterior/posterior axis, embryo	4	0.821355	0.820953	SEV, TLL, SLP1, OC	250	140	7937	0.907086	1	0.99919	100
GOTERM_BP_FAT	GO:0000578~embryonic axis specification	4	0.821355	0.83881	SEV, TLL, SLP1, OC	250	145	7937	0.875807	1	0.999445	100
GOTERM_BP_FAT	GO:0009948~anterior/posterior axis specification	4	0.821355	0.845512	SEV, TLL, SLP1, OC	250	147	7937	0.863891	1	0.999507	100
GOTERM_BP_FAT	GO:0009798~axis specification	4	0.821355	0.954732	SEV, TLL, SLP1, OC	250	201	7937	0.631801	1	0.999992	100
50
Annotation Cluster 50	Enrichment Score: 0.16468681916142328
Category	Term (Negative regulation of macromolecule metabolic process - mostly transcription)	Count	%	PValue	Genes	List Total	Pop Hits	Pop Total	Fold Enrichment	Bonferroni	Benjamini	FDR
GOTERM_BP_FAT	GO:0006357~regulation of transcription from RNA polymerase II promoter	10	2.05339	0.148229	FKH, RETN, LAB, RUN, HLHMGAMMA, LZ, RX, REPO, NERFIN-1, DISCO	250	192	7937	1.65354	1	0.699466	92.3332
GOTERM_BP_FAT	GO:0000122~negative regulation of transcription from RNA polymerase II promoter	4	0.821355	0.299454	FKH, RETN, HLHMGAMMA, LZ	250	61	7937	2.08184	1	0.878838	99.6645
GOTERM_MF_FAT	GO:0016564~transcription repressor activity	5	1.02669	0.527521	HLHM5, CG11160, RETN, HLHMGAMMA, PROS	276	109	7918	1.31598	1	0.992403	99.9968
GOTERM_BP_FAT	GO:0010558~negative regulation of macromolecule biosynthetic process	7	1.43737	0.790197	HLHM5, FKH, RETN, HLHMGAMMA, LZ, THOR, BRU-3	250	246	7937	0.903398	1	0.998548	100
GOTERM_BP_FAT	GO:0009890~negative regulation of biosynthetic process	7	1.43737	0.799646	HLHM5, FKH, RETN, HLHMGAMMA, LZ, THOR, BRU-3	250	249	7937	0.892514	1	0.998741	100
GOTERM_BP_FAT	GO:0031327~negative regulation of cellular biosynthetic process	7	1.43737	0.799646	HLHM5, FKH, RETN, HLHMGAMMA, LZ, THOR, BRU-3	250	249	7937	0.892514	1	0.998741	100
GOTERM_BP_FAT	GO:0016481~negative regulation of transcription	5	1.02669	0.894663	HLHM5, FKH, RETN, HLHMGAMMA, LZ	250	207	7937	0.76686	1	0.999857	100
GOTERM_BP_FAT	GO:0045934~negative regulation of nucleobase, nucleoside, nucleotide and nucleic acid metabolic process	5	1.02669	0.924195	HLHM5, FKH, RETN, HLHMGAMMA, LZ	250	223	7937	0.711839	1	0.999955	100
GOTERM_BP_FAT	GO:0051172~negative regulation of nitrogen compound metabolic process	5	1.02669	0.924195	HLHM5, FKH, RETN, HLHMGAMMA, LZ	250	223	7937	0.711839	1	0.999955	100
GOTERM_BP_FAT	GO:0045892~negative regulation of transcription, DNA-dependent	4	0.821355	0.936939	FKH, RETN, HLHMGAMMA, LZ	250	187	7937	0.679102	1	0.999976	100
GOTERM_BP_FAT	GO:0010605~negative regulation of macromolecule metabolic process	7	1.43737	0.937591	HLHM5, FKH, RETN, HLHMGAMMA, LZ, THOR, BRU-3	250	317	7937	0.70106	1	0.999976	100
GOTERM_BP_FAT	GO:0051253~negative regulation of RNA metabolic process	4	0.821355	0.945236	FKH, RETN, HLHMGAMMA, LZ	250	193	7937	0.65799	1	0.999984	100
GOTERM_BP_FAT	GO:0010629~negative regulation of gene expression	5	1.02669	0.962913	HLHM5, FKH, RETN, HLHMGAMMA, LZ	250	256	7937	0.620078	1	0.999996	100
51
Annotation Cluster 51	Enrichment Score: 0.15385440381639076
Category	Term (Female gamete production)	Count	%	PValue	Genes	List Total	Pop Hits	Pop Total	Fold Enrichment	Bonferroni	Benjamini	FDR
GOTERM_BP_FAT	GO:0048569~post-embryonic organ development	15	3.08008	0.0838529	EYA, B-H2, LZ, ATO, MMP2, SO, LIM1, EY, DAC, QUA, OC, SRP, AP-2, TRAF4, NRG	250	297	7937	1.60343	1	0.543086	75.3884
GOTERM_BP_FAT	GO:0048609~reproductive process in a multicellular organism	12	2.46407	0.999548	EYA, RETN, QUA, LZ, ATO, SRP, PLE, RBP9, SO, MMP2, DAC, QTC	250	778	7937	0.489686	1	1	100
GOTERM_BP_FAT	GO:0032504~multicellular organism reproduction	12	2.46407	0.999548	EYA, RETN, QUA, LZ, ATO, SRP, PLE, RBP9, SO, MMP2, DAC, QTC	250	778	7937	0.489686	1	1	100
GOTERM_BP_FAT	GO:0048477~oogenesis	6	1.23203	0.999884	EYA, RETN, QUA, LZ, RBP9, MMP2	250	539	7937	0.35341	1	1	100
GOTERM_BP_FAT	GO:0007292~female gamete generation	6	1.23203	0.999903	EYA, RETN, QUA, LZ, RBP9, MMP2	250	546	7937	0.348879	1	1	100
GOTERM_BP_FAT	GO:0007276~gamete generation	8	1.64271	0.999981	EYA, RETN, QUA, LZ, SRP, RBP9, SO, MMP2	250	715	7937	0.355222	1	1	100
GOTERM_BP_FAT	GO:0019953~sexual reproduction	8	1.64271	0.999989	EYA, RETN, QUA, LZ, SRP, RBP9, SO, MMP2	250	735	7937	0.345556	1	1	100
52
Annotation Cluster 52	Enrichment Score: 0.09655457667927643
Category	Term (ATP biosynthesis)	Count	%	PValue	Genes	List Total	Pop Hits	Pop Total	Fold Enrichment	Bonferroni	Benjamini	FDR
GOTERM_BP_FAT	GO:0006754~ATP biosynthetic process	3	0.616016	0.708028	NRV3, CG1268, CG9813	250	78	7937	1.22108	1	0.995844	100
GOTERM_MF_FAT	GO:0016820~hydrolase activity, acting on acid anhydrides, catalyzing transmembrane movement of substances	5	1.02669	0.711886	CG4822, NRV3, CG1268, CG9813, MDR65	276	138	7918	1.03943	1	0.998983	100
GOTERM_BP_FAT	GO:0046034~ATP metabolic process	3	0.616016	0.721141	NRV3, CG1268, CG9813	250	80	7937	1.19055	1	0.996535	100
GOTERM_BP_FAT	GO:0009206~purine ribonucleoside triphosphate biosynthetic process	3	0.616016	0.733757	NRV3, CG1268, CG9813	250	82	7937	1.16151	1	0.997044	100
GOTERM_BP_FAT	GO:0009145~purine nucleoside triphosphate biosynthetic process	3	0.616016	0.733757	NRV3, CG1268, CG9813	250	82	7937	1.16151	1	0.997044	100
GOTERM_BP_FAT	GO:0009201~ribonucleoside triphosphate biosynthetic process	3	0.616016	0.739881	NRV3, CG1268, CG9813	250	83	7937	1.14752	1	0.997268	100
GOTERM_BP_FAT	GO:0009142~nucleoside triphosphate biosynthetic process	3	0.616016	0.739881	NRV3, CG1268, CG9813	250	83	7937	1.14752	1	0.997268	100
GOTERM_BP_FAT	GO:0006164~purine nucleotide biosynthetic process	4	0.821355	0.757125	GYC32E, NRV3, CG1268, CG9813	250	125	7937	1.01594	1	0.997772	100
GOTERM_BP_FAT	GO:0009205~purine ribonucleoside triphosphate metabolic process	3	0.616016	0.76319	NRV3, CG1268, CG9813	250	87	7937	1.09476	1	0.997905	100
GOTERM_BP_FAT	GO:0009144~purine nucleoside triphosphate metabolic process	3	0.616016	0.76319	NRV3, CG1268, CG9813	250	87	7937	1.09476	1	0.997905	100
GOTERM_BP_FAT	GO:0009199~ribonucleoside triphosphate metabolic process	3	0.616016	0.768728	NRV3, CG1268, CG9813	250	88	7937	1.08232	1	0.998013	100
GOTERM_BP_FAT	GO:0009141~nucleoside triphosphate metabolic process	3	0.616016	0.774153	NRV3, CG1268, CG9813	250	89	7937	1.07016	1	0.99816	100
GOTERM_BP_FAT	GO:0006163~purine nucleotide metabolic process	4	0.821355	0.7802	GYC32E, NRV3, CG1268, CG9813	250	130	7937	0.976862	1	0.998319	100
GOTERM_BP_FAT	GO:0009152~purine ribonucleotide biosynthetic process	3	0.616016	0.835164	NRV3, CG1268, CG9813	250	102	7937	0.933765	1	0.999408	100
GOTERM_BP_FAT	GO:0009260~ribonucleotide biosynthetic process	3	0.616016	0.854382	NRV3, CG1268, CG9813	250	107	7937	0.890131	1	0.999601	100
GOTERM_BP_FAT	GO:0009150~purine ribonucleotide metabolic process	3	0.616016	0.854382	NRV3, CG1268, CG9813	250	107	7937	0.890131	1	0.999601	100
GOTERM_BP_FAT	GO:0009165~nucleotide biosynthetic process	4	0.821355	0.858198	GYC32E, NRV3, CG1268, CG9813	250	151	7937	0.841007	1	0.999631	100
GOTERM_BP_FAT	GO:0044271~nitrogen compound biosynthetic process	6	1.23203	0.861466	GS1, GYC32E, NRV3, CG1268, CG9813, PLE	250	233	7937	0.817545	1	0.999655	100
GOTERM_BP_FAT	GO:0009259~ribonucleotide metabolic process	3	0.616016	0.871541	NRV3, CG1268, CG9813	250	112	7937	0.850393	1	0.999713	100
GOTERM_BP_FAT	GO:0034654~nucleobase, nucleoside, nucleotide and nucleic acid biosynthetic process	4	0.821355	0.87822	GYC32E, NRV3, CG1268, CG9813	250	158	7937	0.803747	1	0.999754	100
GOTERM_BP_FAT	GO:0034404~nucleobase, nucleoside and nucleotide biosynthetic process	4	0.821355	0.87822	GYC32E, NRV3, CG1268, CG9813	250	158	7937	0.803747	1	0.999754	100
GOTERM_BP_FAT	GO:0015672~monovalent inorganic cation transport	4	0.821355	0.916784	NRV3, CG1268, CG9813, TIPE	250	175	7937	0.725669	1	0.999939	100
GOTERM_BP_FAT	GO:0006812~cation transport	4	0.821355	0.987265	NRV3, CG1268, CG9813, TIPE	250	252	7937	0.503937	1	1	100
53
Annotation Cluster 53	Enrichment Score: 0.05260250369480154
Category	Term (Active transmembrane transport)	Count	%	PValue	Genes	List Total	Pop Hits	Pop Total	Fold Enrichment	Bonferroni	Benjamini	FDR
GOTERM_MF_FAT	GO:0016820~hydrolase activity, acting on acid anhydrides, catalyzing transmembrane movement of substances	5	1.02669	0.711886	CG4822, NRV3, CG1268, CG9813, MDR65	276	138	7918	1.03943	1	0.998983	100
GOTERM_MF_FAT	GO:0043492~ATPase activity, coupled to movement of substances	4	0.821355	0.857069	CG4822, NRV3, CG1268, MDR65	276	136	7918	0.843777	1	0.999934	100
GOTERM_MF_FAT	GO:0042626~ATPase activity, coupled to transmembrane movement of substances	4	0.821355	0.857069	CG4822, NRV3, CG1268, MDR65	276	136	7918	0.843777	1	0.999934	100
GOTERM_MF_FAT	GO:0015399~primary active transmembrane transporter activity	4	0.821355	0.914638	CG4822, NRV3, CG1268, MDR65	276	157	7918	0.730915	1	0.999989	100
GOTERM_MF_FAT	GO:0015405~P-P-bond-hydrolysis-driven transmembrane transporter activity	4	0.821355	0.914638	CG4822, NRV3, CG1268, MDR65	276	157	7918	0.730915	1	0.999989	100
GOTERM_MF_FAT	GO:0042623~ATPase activity, coupled	6	1.23203	0.984026	MLC2, MLC1, CG4822, NRV3, CG1268, MDR65	276	307	7918	0.560685	1	1	100
GOTERM_MF_FAT	GO:0016887~ATPase activity	6	1.23203	0.995028	MLC2, MLC1, CG4822, NRV3, CG1268, MDR65	276	353	7918	0.487622	1	1	100
54
Annotation Cluster 54	Enrichment Score: 0.05253224386385193
Category	Term (GTPase activity/binding)	Count	%	PValue	Genes	List Total	Pop Hits	Pop Total	Fold Enrichment	Bonferroni	Benjamini	FDR
GOTERM_MF_FAT	GO:0003924~GTPase activity	4	0.821355	0.835321	GGAMMA30A, RGK1, RAB3, ALPHATUB85E	276	130	7918	0.88272	1	0.999896	100
GOTERM_MF_FAT	GO:0032561~guanyl ribonucleotide binding	5	1.02669	0.879883	GYC32E, RGK1, RAB3, ALPHATUB85E, PKG21D	276	181	7918	0.792497	1	0.999963	100
GOTERM_MF_FAT	GO:0019001~guanyl nucleotide binding	5	1.02669	0.882493	GYC32E, RGK1, RAB3, ALPHATUB85E, PKG21D	276	182	7918	0.788143	1	0.999962	100
GOTERM_MF_FAT	GO:0005525~GTP binding	4	0.821355	0.950346	GYC32E, RGK1, RAB3, ALPHATUB85E	276	178	7918	0.644683	1	0.999999	100
55
Annotation Cluster 55	Enrichment Score: 0.017301828805500293
Category	Term (Actin cytoskeleton organization)	Count	%	PValue	Genes	List Total	Pop Hits	Pop Total	Fold Enrichment	Bonferroni	Benjamini	FDR
GOTERM_BP_FAT	GO:0030036~actin cytoskeleton organization	3	0.616016	0.942518	MF, ARPC3B, QUA	250	143	7937	0.666042	1	0.999982	100
GOTERM_BP_FAT	GO:0030029~actin filament-based process	3	0.616016	0.944028	MF, ARPC3B, QUA	250	144	7937	0.661417	1	0.999983	100
GOTERM_BP_FAT	GO:0007010~cytoskeleton organization	7	1.43737	0.997287	MF, ARPC3B, QUA, ANK2, FUTSCH, ALPHATUB85E, SCGBETA	250	465	7937	0.477927	1	1	100

## Sheet: ap>ey
1
Annotation Cluster 1	Enrichment Score: 3.126080305399424
Category	Term (Eye/photoreceptor dev)	Count	%	PValue	Genes	List Total	Pop Hits	Pop Total	Fold Enrichment	Bonferroni	Benjamini	FDR
GOTERM_BP_FAT	GO:0035214~eye-antennal disc development	7	16.6667	3.61703e-08	EYA, LZ, ATO, DAN, DANR, EY, DAC	27	62	7937	33.1894	1.51553e-05	1.51553e-05	5.07912e-05
GOTERM_BP_FAT	GO:0030182~neuron differentiation	11	26.1905	2.98875e-07	EYA, RU, ANK2, SEV, SCRT, OPTIX, NERFIN-1, ATO, APPL, EY, DAC	27	409	7937	7.90609	0.000125221	6.26124e-05	0.000419687
GOTERM_BP_FAT	GO:0048749~compound eye development	10	23.8095	3.09842e-07	EYA, RU, LZ, SEV, OPTIX, ATO, DAN, DANR, EY, DAC	27	308	7937	9.54425	0.000129815	4.32736e-05	0.000435086
GOTERM_BP_FAT	GO:0001654~eye development	10	23.8095	5.85362e-07	EYA, RU, LZ, SEV, OPTIX, ATO, DAN, DANR, EY, DAC	27	332	7937	8.85431	0.000245237	6.13148e-05	0.000821976
GOTERM_BP_FAT	GO:0048663~neuron fate commitment	6	14.2857	7.12067e-07	RU, SEV, NERFIN-1, ATO, EY, DAC	27	54	7937	32.6626	0.000298311	5.96694e-05	0.000999895
GOTERM_BP_FAT	GO:0007469~antennal development	5	11.9048	7.68095e-07	LZ, ATO, DAN, DANR, DAC	27	23	7937	63.905	0.00032178	5.36372e-05	0.00107857
GOTERM_BP_FAT	GO:0046530~photoreceptor cell differentiation	7	16.6667	2.7642e-06	EYA, RU, SEV, OPTIX, ATO, EY, DAC	27	128	7937	16.0761	0.00115753	0.000165444	0.00388149
GOTERM_BP_FAT	GO:0007423~sensory organ development	10	23.8095	3.41676e-06	EYA, RU, LZ, SEV, OPTIX, ATO, DAN, DANR, EY, DAC	27	410	7937	7.16983	0.0014306	0.000178937	0.00479778
GOTERM_BP_FAT	GO:0043704~photoreceptor cell fate specification	4	9.52381	5.06107e-06	SEV, ATO, EY, DAC	27	11	7937	106.896	0.00211835	0.000235594	0.00710664
GOTERM_BP_FAT	GO:0048665~neuron fate specification	4	9.52381	5.06107e-06	SEV, ATO, EY, DAC	27	11	7937	106.896	0.00211835	0.000235594	0.00710664
GOTERM_BP_FAT	GO:0001745~compound eye morphogenesis	8	19.0476	1.11392e-05	EYA, RU, LZ, SEV, OPTIX, ATO, EY, DAC	27	250	7937	9.40681	0.00465647	0.000466625	0.0156407
GOTERM_BP_FAT	GO:0048592~eye morphogenesis	8	19.0476	1.79681e-05	EYA, RU, LZ, SEV, OPTIX, ATO, EY, DAC	27	269	7937	8.74239	0.00750045	0.000684195	0.0252283
GOTERM_BP_FAT	GO:0046552~photoreceptor cell fate commitment	5	11.9048	2.03692e-05	RU, SEV, ATO, EY, DAC	27	51	7937	28.8199	0.00849847	0.000710979	0.0285991
GOTERM_MF_FAT	GO:0003700~transcription factor activity	9	21.4286	2.25852e-05	LZ, SCRT, OPTIX, SLP1, ATO, SLP2, DAN, DANR, EY	27	389	7918	6.78492	0.00205317	0.00205317	0.0246195
GOTERM_BP_FAT	GO:0001751~compound eye photoreceptor cell differentiation	6	14.2857	2.54331e-05	EYA, RU, SEV, OPTIX, ATO, DAC	27	111	7937	15.8899	0.0106	0.000819403	0.0357078
GOTERM_MF_FAT	GO:0030528~transcription regulator activity	11	26.1905	3.1236e-05	LZ, SCRT, OPTIX, NERFIN-1, SLP1, ATO, SLP2, DAN, DANR, EY, DAC	27	682	7918	4.72999	0.00283849	0.00142025	0.034048
GOTERM_BP_FAT	GO:0001754~eye photoreceptor cell differentiation	6	14.2857	3.14767e-05	EYA, RU, SEV, OPTIX, ATO, DAC	27	116	7937	15.205	0.0131023	0.000941623	0.0441912
GOTERM_BP_FAT	GO:0007444~imaginal disc development	9	21.4286	3.36354e-05	EYA, RU, QUA, LZ, ATO, DAN, DANR, EY, DAC	27	412	7937	6.42152	0.0139946	0.000939124	0.0472213
GOTERM_BP_FAT	GO:0003002~regionalization	9	21.4286	6.73911e-05	RU, LZ, SEV, SLP1, ATO, SLP2, DAN, DANR, DAC	27	454	7937	5.82746	0.0278429	0.00176331	0.0945905
GOTERM_BP_FAT	GO:0006350~transcription	9	21.4286	7.28437e-05	EYA, LZ, SLP1, ATO, SLP2, DAN, DANR, EY, DAC	27	459	7937	5.76398	0.0300615	0.00179384	0.10224
GOTERM_BP_FAT	GO:0045165~cell fate commitment	7	16.6667	8.23696e-05	RU, LZ, SEV, NERFIN-1, ATO, EY, DAC	27	232	7937	8.86957	0.0339255	0.00191562	0.115603
GOTERM_BP_FAT	GO:0007389~pattern specification process	9	21.4286	9.99586e-05	RU, LZ, SEV, SLP1, ATO, SLP2, DAN, DANR, DAC	27	480	7937	5.51181	0.0410197	0.00209205	0.140273
GOTERM_BP_FAT	GO:0045449~regulation of transcription	11	26.1905	0.000119402	EYA, LZ, SCRT, OPTIX, NERFIN-1, SLP1, ATO, SLP2, DAN, DANR, EY	27	799	7937	4.04705	0.0488014	0.00237966	0.167536
GOTERM_BP_FAT	GO:0035114~imaginal disc-derived appendage morphogenesis	6	14.2857	0.000930074	QUA, LZ, ATO, DAN, DANR, DAC	27	239	7937	7.37982	0.322863	0.0175658	1.29814
GOTERM_BP_FAT	GO:0035107~appendage morphogenesis	6	14.2857	0.000983848	QUA, LZ, ATO, DAN, DANR, DAC	27	242	7937	7.28834	0.337964	0.0177722	1.37271
GOTERM_BP_FAT	GO:0048737~imaginal disc-derived appendage development	6	14.2857	0.00100228	QUA, LZ, ATO, DAN, DANR, DAC	27	243	7937	7.25834	0.343062	0.0173546	1.39826
GOTERM_BP_FAT	GO:0001708~cell fate specification	4	9.52381	0.00103836	SEV, ATO, EY, DAC	27	62	7937	18.9654	0.352928	0.0172612	1.44825
GOTERM_BP_FAT	GO:0048736~appendage development	6	14.2857	0.00105913	QUA, LZ, ATO, DAN, DANR, DAC	27	246	7937	7.16983	0.358541	0.0169323	1.47703
GOTERM_MF_FAT	GO:0003702~RNA polymerase II transcription factor activity	6	14.2857	0.00130217	LZ, OPTIX, NERFIN-1, SLP1, SLP2, DAC	27	257	7918	6.84652	0.111815	0.0387541	1.4105
GOTERM_BP_FAT	GO:0048569~post-embryonic organ development	6	14.2857	0.00244171	EYA, QUA, LZ, ATO, EY, DAC	27	297	7937	5.93865	0.640963	0.0372275	3.37465
GOTERM_MF_FAT	GO:0003677~DNA binding	9	21.4286	0.00393809	LZ, SCRT, OPTIX, SLP1, ATO, SLP2, DAN, DANR, EY	27	830	7918	3.17992	0.301677	0.0858572	4.21054
GOTERM_MF_FAT	GO:0043565~sequence-specific DNA binding	5	11.9048	0.00627114	LZ, OPTIX, SLP1, SLP2, EY	27	230	7918	6.3752	0.43587	0.108183	6.62838
GOTERM_BP_FAT	GO:0007455~eye-antennal disc morphogenesis	3	7.14286	0.00709796	EYA, ATO, EY	27	39	7937	22.6125	0.949443	0.0977999	9.51866
GOTERM_BP_FAT	GO:0001752~compound eye photoreceptor fate commitment	3	7.14286	0.01019	RU, SEV, ATO	27	47	7937	18.7636	0.986316	0.125506	13.396
GOTERM_BP_FAT	GO:0042706~eye photoreceptor cell fate commitment	3	7.14286	0.01019	RU, SEV, ATO	27	47	7937	18.7636	0.986316	0.125506	13.396
GOTERM_BP_FAT	GO:0009791~post-embryonic development	6	14.2857	0.0121026	EYA, QUA, LZ, ATO, EY, DAC	27	434	7937	4.064	0.993915	0.143246	15.7166
GOTERM_BP_FAT	GO:0006355~regulation of transcription, DNA-dependent	7	16.6667	0.0124464	LZ, OPTIX, NERFIN-1, SLP1, ATO, SLP2, EY	27	612	7937	3.36232	0.994741	0.143025	16.1275
GOTERM_BP_FAT	GO:0042051~compound eye photoreceptor development	3	7.14286	0.0128345	EYA, SEV, DAC	27	53	7937	16.6394	0.995539	0.143278	16.5891
GOTERM_BP_FAT	GO:0007560~imaginal disc morphogenesis	5	11.9048	0.0128861	EYA, QUA, ATO, EY, DAC	27	284	7937	5.1754	0.995636	0.140113	16.6503
GOTERM_BP_FAT	GO:0048563~post-embryonic organ morphogenesis	5	11.9048	0.0128861	EYA, QUA, ATO, EY, DAC	27	284	7937	5.1754	0.995636	0.140113	16.6503
GOTERM_BP_FAT	GO:0042462~eye photoreceptor cell development	3	7.14286	0.0133015	EYA, SEV, DAC	27	54	7937	16.3313	0.996342	0.137267	17.1415
GOTERM_BP_FAT	GO:0042461~photoreceptor cell development	3	7.14286	0.0178298	EYA, SEV, DAC	27	63	7937	13.9982	0.999468	0.164294	22.3244
GOTERM_BP_FAT	GO:0051252~regulation of RNA metabolic process	7	16.6667	0.0198933	LZ, OPTIX, NERFIN-1, SLP1, ATO, SLP2, EY	27	678	7937	3.03502	0.999779	0.174155	24.5849
GOTERM_BP_FAT	GO:0048707~instar larval or pupal morphogenesis	5	11.9048	0.0250655	EYA, QUA, ATO, EY, DAC	27	347	7937	4.23578	0.999976	0.206438	29.985
GOTERM_BP_FAT	GO:0009886~post-embryonic morphogenesis	5	11.9048	0.0264972	EYA, QUA, ATO, EY, DAC	27	353	7937	4.16378	0.999987	0.212905	31.4152
GOTERM_BP_FAT	GO:0007552~metamorphosis	5	11.9048	0.0287372	EYA, QUA, ATO, EY, DAC	27	362	7937	4.06026	0.999995	0.224717	33.5982
GOTERM_BP_FAT	GO:0002165~instar larval or pupal development	5	11.9048	0.0452208	EYA, QUA, ATO, EY, DAC	27	418	7937	3.5163	1	0.326791	47.7853
GOTERM_BP_FAT	GO:0007169~transmembrane receptor protein tyrosine kinase signaling pathway	3	7.14286	0.0490345	RU, SEV, ATO	27	109	7937	8.09072	1	0.343824	50.6389
GOTERM_BP_FAT	GO:0007167~enzyme linked receptor protein signaling pathway	3	7.14286	0.0810019	RU, SEV, ATO	27	145	7937	6.08199	1	0.468486	69.461
GOTERM_BP_FAT	GO:0032504~multicellular organism reproduction	5	11.9048	0.247274	EYA, QUA, LZ, ATO, DAC	27	778	7937	1.88922	1	0.835247	98.1477
GOTERM_BP_FAT	GO:0048609~reproductive process in a multicellular organism	5	11.9048	0.247274	EYA, QUA, LZ, ATO, DAC	27	778	7937	1.88922	1	0.835247	98.1477
GOTERM_BP_FAT	GO:0007166~cell surface receptor linked signal transduction	4	9.52381	0.339294	RU, SEV, ATO, INAC	27	628	7937	1.87238	1	0.919275	99.7032
GOTERM_BP_FAT	GO:0048477~oogenesis	3	7.14286	0.535363	EYA, QUA, LZ	27	539	7937	1.63616	1	0.989148	99.9979
GOTERM_BP_FAT	GO:0007292~female gamete generation	3	7.14286	0.542535	EYA, QUA, LZ	27	546	7937	1.61518	1	0.989445	99.9983
GOTERM_BP_FAT	GO:0007276~gamete generation	3	7.14286	0.693441	EYA, QUA, LZ	27	715	7937	1.23341	1	0.998871	100
GOTERM_BP_FAT	GO:0019953~sexual reproduction	3	7.14286	0.708463	EYA, QUA, LZ	27	735	7937	1.19985	1	0.999069	100
2
Annotation Cluster 2	Enrichment Score: 2.0827645350084163
Category	Term (Neuron projection dev)	Count	%	PValue	Genes	List Total	Pop Hits	Pop Total	Fold Enrichment	Bonferroni	Benjamini	FDR
GOTERM_BP_FAT	GO:0030182~neuron differentiation	11	26.1905	2.98875e-07	EYA, RU, ANK2, SEV, SCRT, OPTIX, NERFIN-1, ATO, APPL, EY, DAC	27	409	7937	7.90609	0.000125221	6.26124e-05	0.000419687
GOTERM_BP_FAT	GO:0048666~neuron development	8	19.0476	9.19451e-05	EYA, ANK2, SEV, SCRT, NERFIN-1, ATO, APPL, DAC	27	347	7937	6.77724	0.0377941	0.00202567	0.129034
GOTERM_BP_FAT	GO:0030030~cell projection organization	6	14.2857	0.00591704	QUA, ANK2, SCRT, NERFIN-1, ATO, APPL	27	365	7937	4.83227	0.916808	0.0849781	7.99573
GOTERM_BP_FAT	GO:0048812~neuron projection morphogenesis	5	11.9048	0.0131962	ANK2, SCRT, NERFIN-1, ATO, APPL	27	286	7937	5.13921	0.996174	0.139664	17.0172
GOTERM_BP_FAT	GO:0031175~neuron projection development	5	11.9048	0.013353	ANK2, SCRT, NERFIN-1, ATO, APPL	27	287	7937	5.12131	0.996421	0.13448	17.2022
GOTERM_BP_FAT	GO:0048858~cell projection morphogenesis	5	11.9048	0.0192202	ANK2, SCRT, NERFIN-1, ATO, APPL	27	320	7937	4.59317	0.999706	0.172303	23.8543
GOTERM_BP_FAT	GO:0032990~cell part morphogenesis	5	11.9048	0.0214849	ANK2, SCRT, NERFIN-1, ATO, APPL	27	331	7937	4.44053	0.999888	0.183092	26.2865
GOTERM_BP_FAT	GO:0000902~cell morphogenesis	5	11.9048	0.0536492	ANK2, SCRT, NERFIN-1, ATO, APPL	27	442	7937	3.32537	1	0.358738	53.8981
GOTERM_BP_FAT	GO:0016358~dendrite development	3	7.14286	0.0556434	SCRT, NERFIN-1, ATO	27	117	7937	7.53751	1	0.364034	55.2437
GOTERM_BP_FAT	GO:0048813~dendrite morphogenesis	3	7.14286	0.0556434	SCRT, NERFIN-1, ATO	27	117	7937	7.53751	1	0.364034	55.2437
GOTERM_BP_FAT	GO:0048667~cell morphogenesis involved in neuron differentiation	4	9.52381	0.0664625	ANK2, SCRT, NERFIN-1, ATO	27	288	7937	4.08282	1	0.413532	61.93
GOTERM_BP_FAT	GO:0000904~cell morphogenesis involved in differentiation	4	9.52381	0.0749958	ANK2, SCRT, NERFIN-1, ATO	27	303	7937	3.8807	1	0.447825	66.5357
GOTERM_BP_FAT	GO:0032989~cellular component morphogenesis	5	11.9048	0.0857073	ANK2, SCRT, NERFIN-1, ATO, APPL	27	518	7937	2.83748	1	0.482462	71.5848
3
Annotation Cluster 3	Enrichment Score: 2.015043083329192
Category	Term (cell motility)	Count	%	PValue	Genes	List Total	Pop Hits	Pop Total	Fold Enrichment	Bonferroni	Benjamini	FDR
GOTERM_BP_FAT	GO:0046530~photoreceptor cell differentiation	7	16.6667	2.7642e-06	EYA, RU, SEV, OPTIX, ATO, EY, DAC	27	128	7937	16.0761	0.00115753	0.000165444	0.00388149
GOTERM_BP_FAT	GO:0006928~cell motion	5	11.9048	0.0163841	EYA, RU, NERFIN-1, EY, INAC	27	305	7937	4.81906	0.999014	0.155343	20.7034
GOTERM_BP_FAT	GO:0016477~cell migration	3	7.14286	0.111372	EYA, RU, EY	27	175	7937	5.03937	1	0.567659	80.949
GOTERM_BP_FAT	GO:0048870~cell motility	3	7.14286	0.124266	EYA, RU, EY	27	187	7937	4.71598	1	0.604119	84.4841
GOTERM_BP_FAT	GO:0051674~localization of cell	3	7.14286	0.134173	EYA, RU, EY	27	196	7937	4.49943	1	0.628272	86.775
4
Annotation Cluster 4	Enrichment Score: 1.1926832576762234
Category	Term (patterning/segmentation)	Count	%	PValue	Genes	List Total	Pop Hits	Pop Total	Fold Enrichment	Bonferroni	Benjamini	FDR
GOTERM_BP_FAT	GO:0035282~segmentation	5	11.9048	0.00952905	SEV, SLP1, SLP2, DAN, DANR	27	260	7937	5.65313	0.9819	0.121389	12.5804
GOTERM_BP_FAT	GO:0007350~blastoderm segmentation	3	7.14286	0.159114	SEV, SLP1, SLP2	27	218	7937	4.04536	1	0.689995	91.2271
GOTERM_BP_FAT	GO:0009880~embryonic pattern specification	3	7.14286	0.174258	SEV, SLP1, SLP2	27	231	7937	3.8177	1	0.71451	93.2031
5
Annotation Cluster 5	Enrichment Score: 0.7130503305703525
Category	Term (Nucleotide binding)	Count	%	PValue	Genes	List Total	Pop Hits	Pop Total	Fold Enrichment	Bonferroni	Benjamini	FDR
GOTERM_BP_FAT	GO:0006468~protein amino acid phosphorylation	4	9.52381	0.0513738	CG6114, SEV, ATO, INAC	27	259	7937	4.53997	1	0.351634	52.3169
GOTERM_BP_FAT	GO:0006793~phosphorus metabolic process	5	11.9048	0.102082	EYA, CG6114, SEV, ATO, INAC	27	551	7937	2.66754	1	0.540616	77.9535
GOTERM_BP_FAT	GO:0006796~phosphate metabolic process	5	11.9048	0.102082	EYA, CG6114, SEV, ATO, INAC	27	551	7937	2.66754	1	0.540616	77.9535
GOTERM_MF_FAT	GO:0030554~adenyl nucleotide binding	6	14.2857	0.120869	CG6114, CG10253, LZ, SEV, CG14535, INAC	27	812	7918	2.16694	0.999992	0.858264	75.4485
GOTERM_MF_FAT	GO:0001883~purine nucleoside binding	6	14.2857	0.123249	CG6114, CG10253, LZ, SEV, CG14535, INAC	27	817	7918	2.15368	0.999994	0.81912	76.1635
GOTERM_MF_FAT	GO:0001882~nucleoside binding	6	14.2857	0.12662	CG6114, CG10253, LZ, SEV, CG14535, INAC	27	824	7918	2.13538	0.999996	0.785619	77.1439
GOTERM_BP_FAT	GO:0016310~phosphorylation	4	9.52381	0.160195	CG6114, SEV, ATO, INAC	27	425	7937	2.76671	1	0.686869	91.3842
GOTERM_MF_FAT	GO:0000166~nucleotide binding	7	16.6667	0.19416	CG6114, CG10253, LZ, SEV, CG14535, INAC, DAC	27	1206	7918	1.70217	1	0.859763	90.4955
GOTERM_MF_FAT	GO:0017076~purine nucleotide binding	6	14.2857	0.217982	CG6114, CG10253, LZ, SEV, CG14535, INAC	27	989	7918	1.77913	1	0.869199	93.1473
GOTERM_MF_FAT	GO:0005524~ATP binding	5	11.9048	0.226803	CG6114, LZ, SEV, CG14535, INAC	27	748	7918	1.96029	1	0.85781	93.9445
GOTERM_MF_FAT	GO:0032559~adenyl ribonucleotide binding	5	11.9048	0.228241	CG6114, LZ, SEV, CG14535, INAC	27	750	7918	1.95506	1	0.836931	94.0662
GOTERM_BP_FAT	GO:0007600~sensory perception	3	7.14286	0.228276	SEV, ATO, INAC	27	276	7937	3.19525	1	0.811825	97.3715
GOTERM_MF_FAT	GO:0004672~protein kinase activity	3	7.14286	0.237659	CG6114, SEV, INAC	27	283	7918	3.10876	1	0.828617	94.8096
GOTERM_BP_FAT	GO:0050890~cognition	3	7.14286	0.319192	SEV, ATO, INAC	27	350	7937	2.51968	1	0.90643	99.5478
GOTERM_BP_FAT	GO:0007166~cell surface receptor linked signal transduction	4	9.52381	0.339294	RU, SEV, ATO, INAC	27	628	7937	1.87238	1	0.919275	99.7032
GOTERM_MF_FAT	GO:0032555~purine ribonucleotide binding	5	11.9048	0.359796	CG6114, LZ, SEV, CG14535, INAC	27	923	7918	1.58862	1	0.933166	99.2264
GOTERM_MF_FAT	GO:0032553~ribonucleotide binding	5	11.9048	0.359796	CG6114, LZ, SEV, CG14535, INAC	27	923	7918	1.58862	1	0.933166	99.2264
GOTERM_BP_FAT	GO:0050877~neurological system process	3	7.14286	0.542535	SEV, ATO, INAC	27	546	7937	1.61518	1	0.989445	99.9983
6
Annotation Cluster 6	Enrichment Score: 0.27155585618571804
Category	Term (ion binding)	Count	%	PValue	Genes	List Total	Pop Hits	Pop Total	Fold Enrichment	Bonferroni	Benjamini	FDR
GOTERM_MF_FAT	GO:0008270~zinc ion binding	5	11.9048	0.440444	SCRT, NERFIN-1, CG14516, ARC1, INAC	27	1026	7918	1.42914	1	0.963199	99.8218
GOTERM_MF_FAT	GO:0046872~metal ion binding	7	16.6667	0.508528	EYA, QUA, SCRT, NERFIN-1, CG14516, ARC1, INAC	27	1718	7918	1.19489	1	0.977684	99.9567
GOTERM_MF_FAT	GO:0043169~cation binding	7	16.6667	0.537314	EYA, QUA, SCRT, NERFIN-1, CG14516, ARC1, INAC	27	1764	7918	1.16373	1	0.979684	99.9776
GOTERM_MF_FAT	GO:0043167~ion binding	7	16.6667	0.542268	EYA, QUA, SCRT, NERFIN-1, CG14516, ARC1, INAC	27	1772	7918	1.15847	1	0.976313	99.98
GOTERM_MF_FAT	GO:0046914~transition metal ion binding	5	11.9048	0.672314	SCRT, NERFIN-1, CG14516, ARC1, INAC	27	1354	7918	1.08294	1	0.993758	99.9995

## Sheet: ap>ey,hh
	1
Annotation Cluster 1	Enrichment Score: 2.235822641394725
Category	Term (Neuron projection dev)	Count	%	PValue	Genes	List Total	Pop Hits	Pop Total	Fold Enrichment	Bonferroni	Benjamini	FDR
GOTERM_BP_FAT	GO:0030182~neuron differentiation	8	22.8571	2.69114e-05	RU, ANK2, SEV, SCRT, NERFIN-1, APPL, GALPHA49B, EY	20	409	7937	7.76235	0.0090816	0.0090816	0.0366252
GOTERM_BP_FAT	GO:0048666~neuron development	6	17.1429	0.00108599	ANK2, SEV, SCRT, NERFIN-1, APPL, GALPHA49B	20	347	7937	6.86196	0.308125	0.0595453	1.46815
GOTERM_BP_FAT	GO:0030030~cell projection organization	6	17.1429	0.00136302	QUA, ANK2, SCRT, NERFIN-1, APPL, GALPHA49B	20	365	7937	6.52356	0.370217	0.056159	1.83946
GOTERM_BP_FAT	GO:0048812~neuron projection morphogenesis	5	14.2857	0.00416865	ANK2, SCRT, NERFIN-1, APPL, GALPHA49B	20	286	7937	6.93794	0.757348	0.111313	5.52752
GOTERM_BP_FAT	GO:0031175~neuron projection development	5	14.2857	0.00422111	ANK2, SCRT, NERFIN-1, APPL, GALPHA49B	20	287	7937	6.91376	0.761643	0.10444	5.59524
GOTERM_BP_FAT	GO:0048858~cell projection morphogenesis	5	14.2857	0.00621598	ANK2, SCRT, NERFIN-1, APPL, GALPHA49B	20	320	7937	6.20078	0.879221	0.131441	8.13729
GOTERM_BP_FAT	GO:0032990~cell part morphogenesis	5	14.2857	0.00700129	ANK2, SCRT, NERFIN-1, APPL, GALPHA49B	20	331	7937	5.99471	0.907614	0.130733	9.12049
GOTERM_BP_FAT	GO:0000902~cell morphogenesis	5	14.2857	0.0188623	ANK2, SCRT, NERFIN-1, APPL, GALPHA49B	20	442	7937	4.48925	0.998428	0.264644	22.8334
GOTERM_BP_FAT	GO:0048667~cell morphogenesis involved in neuron differentiation	4	11.4286	0.0297842	ANK2, SCRT, NERFIN-1, GALPHA49B	20	288	7937	5.51181	0.999965	0.297744	33.7396
GOTERM_BP_FAT	GO:0032989~cellular component morphogenesis	5	14.2857	0.031721	ANK2, SCRT, NERFIN-1, APPL, GALPHA49B	20	518	7937	3.8306	0.999982	0.305286	35.5176
GOTERM_BP_FAT	GO:0000904~cell morphogenesis involved in differentiation	4	11.4286	0.0339258	ANK2, SCRT, NERFIN-1, GALPHA49B	20	303	7937	5.23894	0.999992	0.314382	37.4878
GOTERM_BP_FAT	GO:0007409~axonogenesis	3	8.57143	0.0802222	ANK2, NERFIN-1, GALPHA49B	20	198	7937	6.01288	1	0.55512	67.9626
	2
Annotation Cluster 2	Enrichment Score: 1.9962574800255497
Category	Term (Eye/photoreceptor development)	Count	%	PValue	Genes	List Total	Pop Hits	Pop Total	Fold Enrichment	Bonferroni	Benjamini	FDR
GOTERM_BP_FAT	GO:0030182~neuron differentiation	8	22.8571	2.69114e-05	RU, ANK2, SEV, SCRT, NERFIN-1, APPL, GALPHA49B, EY	20	409	7937	7.76235	0.0090816	0.0090816	0.0366252
GOTERM_BP_FAT	GO:0048663~neuron fate commitment	4	11.4286	0.000267096	RU, SEV, NERFIN-1, EY	20	54	7937	29.3963	0.0865783	0.044269	0.362955
GOTERM_BP_FAT	GO:0035214~eye-antennal disc development	4	11.4286	0.000402355	LZ, DAN, DANR, EY	20	62	7937	25.6032	0.127529	0.0444567	0.546292
GOTERM_BP_FAT	GO:0048749~compound eye development	6	17.1429	0.000632083	RU, LZ, SEV, DAN, DANR, EY	20	308	7937	7.73084	0.192929	0.0521755	0.85696
GOTERM_BP_FAT	GO:0001654~eye development	6	17.1429	0.000889386	RU, LZ, SEV, DAN, DANR, EY	20	332	7937	7.17199	0.260393	0.0585436	1.20385
GOTERM_BP_FAT	GO:0007469~antennal development	3	8.57143	0.0013331	LZ, DAN, DANR	20	23	7937	51.763	0.363788	0.0625608	1.79943
GOTERM_BP_FAT	GO:0045165~cell fate commitment	5	14.2857	0.00195067	RU, LZ, SEV, NERFIN-1, EY	20	232	7937	8.5528	0.484141	0.0709075	2.6228
GOTERM_BP_FAT	GO:0007423~sensory organ development	6	17.1429	0.00228463	RU, LZ, SEV, DAN, DANR, EY	20	410	7937	5.80756	0.539469	0.0746076	3.06539
GOTERM_BP_FAT	GO:0007444~imaginal disc development	6	17.1429	0.00233412	RU, QUA, LZ, DAN, DANR, EY	20	412	7937	5.77937	0.547148	0.0694853	3.13082
GOTERM_BP_FAT	GO:0006928~cell motion	5	14.2857	0.00524418	RU, NERFIN-1, GALPHA49B, EY, INAC	20	305	7937	6.50574	0.831775	0.119547	6.90696
GOTERM_BP_FAT	GO:0046552~photoreceptor cell fate commitment	3	8.57143	0.00645543	RU, SEV, EY	20	51	7937	23.3441	0.888695	0.12822	8.43812
GOTERM_BP_FAT	GO:0035114~imaginal disc-derived appendage morphogenesis	4	11.4286	0.0182896	QUA, LZ, DAN, DANR	20	239	7937	6.64184	0.998084	0.268661	22.218
GOTERM_BP_FAT	GO:0035107~appendage morphogenesis	4	11.4286	0.0189041	QUA, LZ, DAN, DANR	20	242	7937	6.5595	0.998451	0.254786	22.8781
GOTERM_BP_FAT	GO:0048737~imaginal disc-derived appendage development	4	11.4286	0.0191115	QUA, LZ, DAN, DANR	20	243	7937	6.53251	0.998558	0.247545	23.0997
GOTERM_BP_FAT	GO:0048736~appendage development	4	11.4286	0.0197415	QUA, LZ, DAN, DANR	20	246	7937	6.45285	0.99884	0.245453	23.7693
GOTERM_BP_FAT	GO:0001745~compound eye morphogenesis	4	11.4286	0.0205994	RU, LZ, SEV, EY	20	250	7937	6.3496	0.999138	0.245911	24.6725
GOTERM_BP_FAT	GO:0003002~regionalization	5	14.2857	0.0206196	RU, LZ, SEV, DAN, DANR	20	454	7937	4.37059	0.999144	0.237885	24.6935
GOTERM_MF_FAT	GO:0003700~transcription factor activity	5	14.2857	0.0207648	LZ, SCRT, DAN, DANR, EY	23	389	7918	4.42495	0.759942	0.759942	19.4161
GOTERM_BP_FAT	GO:0007389~pattern specification process	5	14.2857	0.0247729	RU, LZ, SEV, DAN, DANR	20	480	7937	4.13385	0.999797	0.270178	28.9263
GOTERM_BP_FAT	GO:0048592~eye morphogenesis	4	11.4286	0.0249575	RU, LZ, SEV, EY	20	269	7937	5.90112	0.99981	0.263612	29.1091
GOTERM_MF_FAT	GO:0030528~transcription regulator activity	6	17.1429	0.0358675	LZ, SCRT, NERFIN-1, DAN, DANR, EY	23	682	7918	3.02869	0.916575	0.563049	31.3243
GOTERM_BP_FAT	GO:0045449~regulation of transcription	6	17.1429	0.0359031	LZ, SCRT, NERFIN-1, DAN, DANR, EY	20	799	7937	2.9801	0.999996	0.321143	39.2071
GOTERM_BP_FAT	GO:0046530~photoreceptor cell differentiation	3	8.57143	0.0368956	RU, SEV, EY	20	128	7937	9.30117	0.999997	0.320357	40.0535
GOTERM_BP_FAT	GO:0006350~transcription	4	11.4286	0.0935591	LZ, DAN, DANR, EY	20	459	7937	3.45839	1	0.603466	73.739
GOTERM_BP_FAT	GO:0035282~segmentation	3	8.57143	0.126999	SEV, DAN, DANR	20	260	7937	4.57904	1	0.702293	84.2565
GOTERM_MF_FAT	GO:0003677~DNA binding	5	14.2857	0.193376	LZ, SCRT, DAN, DANR, EY	23	830	7918	2.07386	1	0.598808	89.0388
GOTERM_BP_FAT	GO:0006355~regulation of transcription, DNA-dependent	3	8.57143	0.436859	LZ, NERFIN-1, EY	20	612	7937	1.94534	1	0.984105	99.9597
GOTERM_BP_FAT	GO:0051252~regulation of RNA metabolic process	3	8.57143	0.491599	LZ, NERFIN-1, EY	20	678	7937	1.75597	1	0.991584	99.99
	3
Annotation Cluster 3	Enrichment Score: 1.329744905477717
Category	Term (Eye-antennal disc morphogenesis)	Count	%	PValue	Genes	List Total	Pop Hits	Pop Total	Fold Enrichment	Bonferroni	Benjamini	FDR
GOTERM_BP_FAT	GO:0007444~imaginal disc development	6	17.1429	0.00233412	RU, QUA, LZ, DAN, DANR, EY	20	412	7937	5.77937	0.547148	0.0694853	3.13082
GOTERM_BP_FAT	GO:0048569~post-embryonic organ development	3	8.57143	0.157487	QUA, LZ, EY	20	297	7937	4.00859	1	0.765975	90.2958
GOTERM_BP_FAT	GO:0009791~post-embryonic development	3	8.57143	0.278867	QUA, LZ, EY	20	434	7937	2.7432	1	0.919449	98.8323
	4
Annotation Cluster 4	Enrichment Score: 1.0790010509116905
Category	Term (Detection of light stimulus)	Count	%	PValue	Genes	List Total	Pop Hits	Pop Total	Fold Enrichment	Bonferroni	Benjamini	FDR
GOTERM_BP_FAT	GO:0007601~visual perception	3	8.57143	0.0119014	SEV, GALPHA49B, INAC	20	70	7937	17.0079	0.98273	0.201873	15.0385
GOTERM_BP_FAT	GO:0050953~sensory perception of light stimulus	3	8.57143	0.012229	SEV, GALPHA49B, INAC	20	71	7937	16.7683	0.984566	0.197109	15.4211
GOTERM_MF_FAT	GO:0017076~purine nucleotide binding	7	20	0.0479189	CG6114, CG10253, LZ, SEV, GALPHA49B, CG14535, INAC	23	989	7918	2.43663	0.964533	0.566033	39.6603
GOTERM_MF_FAT	GO:0032555~purine ribonucleotide binding	6	17.1429	0.104571	CG6114, LZ, SEV, GALPHA49B, CG14535, INAC	23	923	7918	2.23788	0.999453	0.565921	67.8997
GOTERM_MF_FAT	GO:0032553~ribonucleotide binding	6	17.1429	0.104571	CG6114, LZ, SEV, GALPHA49B, CG14535, INAC	23	923	7918	2.23788	0.999453	0.565921	67.8997
GOTERM_MF_FAT	GO:0000166~nucleotide binding	7	20	0.10558	CG6114, CG10253, LZ, SEV, GALPHA49B, CG14535, INAC	23	1206	7918	1.9982	0.999493	0.531744	68.2697
GOTERM_BP_FAT	GO:0007600~sensory perception	3	8.57143	0.139991	SEV, GALPHA49B, INAC	20	276	7937	4.31359	1	0.730425	87.163
GOTERM_BP_FAT	GO:0007166~cell surface receptor linked signal transduction	4	11.4286	0.186378	RU, SEV, GALPHA49B, INAC	20	628	7937	2.52771	1	0.818303	93.9649
GOTERM_BP_FAT	GO:0050890~cognition	3	8.57143	0.203366	SEV, GALPHA49B, INAC	20	350	7937	3.40157	1	0.840406	95.4716
GOTERM_BP_FAT	GO:0050877~neurological system process	3	8.57143	0.379591	SEV, GALPHA49B, INAC	20	546	7937	2.18049	1	0.972573	99.8494
	5
Annotation Cluster 5	Enrichment Score: 0.9224867588437108
Category	Term (Nucleotide binding)	Count	%	PValue	Genes	List Total	Pop Hits	Pop Total	Fold Enrichment	Bonferroni	Benjamini	FDR
GOTERM_BP_FAT	GO:0060284~regulation of cell development	3	8.57143	0.0384889	LZ, SEV, GALPHA49B	20	131	7937	9.08817	0.999998	0.323848	41.3893
GOTERM_MF_FAT	GO:0017076~purine nucleotide binding	7	20	0.0479189	CG6114, CG10253, LZ, SEV, GALPHA49B, CG14535, INAC	23	989	7918	2.43663	0.964533	0.566033	39.6603
GOTERM_MF_FAT	GO:0030554~adenyl nucleotide binding	6	17.1429	0.0676165	CG6114, CG10253, LZ, SEV, CG14535, INAC	23	812	7918	2.5438	0.991441	0.547722	51.3371
GOTERM_MF_FAT	GO:0001883~purine nucleoside binding	6	17.1429	0.0690857	CG6114, CG10253, LZ, SEV, CG14535, INAC	23	817	7918	2.52823	0.992311	0.501138	52.1203
GOTERM_MF_FAT	GO:0001882~nucleoside binding	6	17.1429	0.0711737	CG6114, CG10253, LZ, SEV, CG14535, INAC	23	824	7918	2.50675	0.9934	0.46612	53.2137
GOTERM_MF_FAT	GO:0032555~purine ribonucleotide binding	6	17.1429	0.104571	CG6114, LZ, SEV, GALPHA49B, CG14535, INAC	23	923	7918	2.23788	0.999453	0.565921	67.8997
GOTERM_MF_FAT	GO:0032553~ribonucleotide binding	6	17.1429	0.104571	CG6114, LZ, SEV, GALPHA49B, CG14535, INAC	23	923	7918	2.23788	0.999453	0.565921	67.8997
GOTERM_MF_FAT	GO:0000166~nucleotide binding	7	20	0.10558	CG6114, CG10253, LZ, SEV, GALPHA49B, CG14535, INAC	23	1206	7918	1.9982	0.999493	0.531744	68.2697
GOTERM_BP_FAT	GO:0006468~protein amino acid phosphorylation	3	8.57143	0.126198	CG6114, SEV, INAC	20	259	7937	4.59672	1	0.709452	84.0587
GOTERM_MF_FAT	GO:0005524~ATP binding	5	14.2857	0.148067	CG6114, LZ, SEV, CG14535, INAC	23	748	7918	2.30121	0.999981	0.628654	80.7677
GOTERM_MF_FAT	GO:0032559~adenyl ribonucleotide binding	5	14.2857	0.149113	CG6114, LZ, SEV, CG14535, INAC	23	750	7918	2.29507	0.999983	0.599497	81.0094
GOTERM_MF_FAT	GO:0004672~protein kinase activity	3	8.57143	0.184713	CG6114, SEV, INAC	23	283	7918	3.64941	0.999999	0.603775	87.7654
GOTERM_BP_FAT	GO:0016310~phosphorylation	3	8.57143	0.270708	CG6114, SEV, INAC	20	425	7937	2.80129	1	0.916985	98.6391
GOTERM_BP_FAT	GO:0006793~phosphorus metabolic process	3	8.57143	0.384003	CG6114, SEV, INAC	20	551	7937	2.16071	1	0.971862	99.8633
GOTERM_BP_FAT	GO:0006796~phosphate metabolic process	3	8.57143	0.384003	CG6114, SEV, INAC	20	551	7937	2.16071	1	0.971862	99.8633
	6
Annotation Cluster 6	Enrichment Score: 0.8341876290783915
Category	Term (ion binding)	Count	%	PValue	Genes	List Total	Pop Hits	Pop Total	Fold Enrichment	Bonferroni	Benjamini	FDR
GOTERM_MF_FAT	GO:0008270~zinc ion binding	7	20	0.0558126	TACE, SCRT, NERFIN-1, CG13928, CG14516, ARC1, INAC	23	1026	7918	2.34876	0.979865	0.542078	44.6133
GOTERM_MF_FAT	GO:0046914~transition metal ion binding	7	20	0.160524	TACE, SCRT, NERFIN-1, CG13928, CG14516, ARC1, INAC	23	1354	7918	1.77978	0.999993	0.599589	83.472
GOTERM_MF_FAT	GO:0046872~metal ion binding	8	22.8571	0.182517	QUA, TACE, SCRT, NERFIN-1, CG13928, CG14516, ARC1, INAC	23	1718	7918	1.60308	0.999999	0.624252	87.4222
GOTERM_MF_FAT	GO:0043169~cation binding	8	22.8571	0.201433	QUA, TACE, SCRT, NERFIN-1, CG13928, CG14516, ARC1, INAC	23	1764	7918	1.56127	1	0.593327	90.1143
GOTERM_MF_FAT	GO:0043167~ion binding	8	22.8571	0.204812	QUA, TACE, SCRT, NERFIN-1, CG13928, CG14516, ARC1, INAC	23	1772	7918	1.55423	1	0.579277	90.5363

## Sheet: ap>ey,dpp
1
Annotation Cluster 1	Enrichment Score: 4.24892401923206
Category	Term (Eye/photorecep dev)	Count	%	PValue	Genes	List Total	Pop Hits	Pop Total	Fold Enrichment	Bonferroni	Benjamini	FDR
GOTERM_BP_FAT	GO:0030182~neuron differentiation	21	19.2661	6.86326e-12	EYA, PHYL, KLG, RUN, OPTIX, ATO, NERFIN-1, EY, DAC, LIM3, RETN, GOGO, RU, BOSS, ANK2, FUTSCH, SEV, SCRT, APPL, OC, CDK5ALPHA	61	409	7937	6.68071	4.43368e-09	4.43368e-09	1.0239e-08
GOTERM_BP_FAT	GO:0048663~neuron fate commitment	10	9.17431	1.76491e-10	PHYL, BOSS, RU, KLG, SEV, NERFIN-1, ATO, OC, EY, DAC	61	54	7937	24.0953	1.14013e-07	5.70065e-08	2.63298e-07
GOTERM_BP_FAT	GO:0001654~eye development	18	16.5138	1.83996e-10	EYA, PHYL, KLG, RUN, LZ, OPTIX, ATO, SO, EY, DAC, BOSS, HLHMGAMMA, RU, FUTSCH, SEV, DAN, OC, DANR	61	332	7937	7.05441	1.18862e-07	3.96205e-08	2.74495e-07
GOTERM_BP_FAT	GO:0048749~compound eye development	17	15.5963	5.71666e-10	EYA, PHYL, KLG, LZ, OPTIX, ATO, SO, EY, DAC, BOSS, HLHMGAMMA, RU, FUTSCH, SEV, DAN, OC, DANR	61	308	7937	7.18166	3.69296e-07	9.23241e-08	8.52841e-07
GOTERM_BP_FAT	GO:0046552~photoreceptor cell fate commitment	9	8.25688	3.25472e-09	PHYL, BOSS, RU, KLG, SEV, ATO, OC, EY, DAC	61	51	7937	22.9614	2.10255e-06	4.2051e-07	4.85556e-06
GOTERM_BP_FAT	GO:0007423~sensory organ development	18	16.5138	4.75388e-09	EYA, PHYL, KLG, RUN, LZ, OPTIX, ATO, SO, EY, DAC, BOSS, HLHMGAMMA, RU, FUTSCH, SEV, DAN, OC, DANR	61	410	7937	5.71236	3.071e-06	4.38715e-07	7.09208e-06
GOTERM_BP_FAT	GO:0035214~eye-antennal disc development	9	8.25688	1.62036e-08	EYA, LZ, ATO, DAN, OC, DANR, SO, EY, DAC	61	62	7937	18.8876	1.04675e-05	1.30844e-06	2.41734e-05
GOTERM_BP_FAT	GO:0046530~photoreceptor cell differentiation	11	10.0917	3.1834e-08	EYA, PHYL, BOSS, RU, KLG, SEV, OPTIX, ATO, OC, EY, DAC	61	128	7937	11.1817	2.05646e-05	2.28497e-06	4.74916e-05
GOTERM_BP_FAT	GO:0048592~eye morphogenesis	14	12.844	7.24185e-08	EYA, PHYL, KLG, RUN, LZ, OPTIX, ATO, SO, EY, DAC, BOSS, RU, SEV, OC	61	269	7937	6.77177	4.67812e-05	4.67822e-06	0.000108037
GOTERM_BP_FAT	GO:0001751~compound eye photoreceptor cell differentiation	10	9.17431	1.20291e-07	EYA, PHYL, BOSS, RU, KLG, SEV, OPTIX, ATO, OC, DAC	61	111	7937	11.722	7.7705e-05	7.06434e-06	0.000179456
GOTERM_BP_FAT	GO:0001754~eye photoreceptor cell differentiation	10	9.17431	1.76264e-07	EYA, PHYL, BOSS, RU, KLG, SEV, OPTIX, ATO, OC, DAC	61	116	7937	11.2168	0.00011386	9.48883e-06	0.000262959
GOTERM_BP_FAT	GO:0001745~compound eye morphogenesis	13	11.9266	2.67508e-07	EYA, PHYL, KLG, LZ, ATO, OPTIX, SO, EY, DAC, BOSS, RU, SEV, OC	61	250	7937	6.76597	0.000172796	1.3293e-05	0.000399082
GOTERM_BP_FAT	GO:0045165~cell fate commitment	12	11.0092	1.01765e-06	PHYL, RUN, BOSS, RU, KLG, LZ, SEV, NERFIN-1, ATO, OC, EY, DAC	61	232	7937	6.73007	0.000657188	4.69563e-05	0.00151818
GOTERM_MF_FAT	GO:0003700~transcription factor activity	14	12.844	8.83282e-06	RUN, ONECUT, LZ, OPTIX, ATO, SO, EY, LIM3, RETN, HLHMGAMMA, SCRT, DAN, OC, DANR	64	389	7918	4.4526	0.00154456	0.00154456	0.0108281
GOTERM_BP_FAT	GO:0007469~antennal development	5	4.58716	2.34705e-05	LZ, ATO, DAN, DANR, DAC	61	23	7937	28.2858	0.0150478	0.0010103	0.0350088
GOTERM_BP_FAT	GO:0001752~compound eye photoreceptor fate commitment	6	5.50459	2.5061e-05	PHYL, BOSS, RU, KLG, SEV, ATO	61	47	7937	16.6104	0.0160592	0.00101134	0.0373807
GOTERM_BP_FAT	GO:0042706~eye photoreceptor cell fate commitment	6	5.50459	2.5061e-05	PHYL, BOSS, RU, KLG, SEV, ATO	61	47	7937	16.6104	0.0160592	0.00101134	0.0373807
GOTERM_BP_FAT	GO:0042051~compound eye photoreceptor development	6	5.50459	4.52863e-05	EYA, PHYL, BOSS, SEV, OC, DAC	61	53	7937	14.73	0.0288318	0.00171944	0.0675391
GOTERM_BP_FAT	GO:0007444~imaginal disc development	13	11.9266	4.70488e-05	EYA, LZ, ATO, MMP2, SO, EY, DAC, QUA, HLHMGAMMA, RU, DAN, OC, DANR	61	412	7937	4.10556	0.029937	0.00168715	0.0701669
GOTERM_BP_FAT	GO:0042462~eye photoreceptor cell development	6	5.50459	4.96198e-05	EYA, PHYL, BOSS, SEV, OC, DAC	61	54	7937	14.4572	0.0315469	0.00152527	0.0739998
GOTERM_BP_FAT	GO:0043704~photoreceptor cell fate specification	4	3.66972	6.49167e-05	SEV, ATO, EY, DAC	61	11	7937	47.3145	0.0410703	0.00190444	0.0968022
GOTERM_BP_FAT	GO:0048665~neuron fate specification	4	3.66972	6.49167e-05	SEV, ATO, EY, DAC	61	11	7937	47.3145	0.0410703	0.00190444	0.0968022
GOTERM_BP_FAT	GO:0042461~photoreceptor cell development	6	5.50459	0.000104697	EYA, PHYL, BOSS, SEV, OC, DAC	61	63	7937	12.3919	0.0654012	0.00270186	0.156079
GOTERM_BP_FAT	GO:0003002~regionalization	13	11.9266	0.000120052	PHYL, RUN, LZ, ATO, DAC, RETN, BOSS, HLHMGAMMA, RU, SEV, DAN, OC, DANR	61	454	7937	3.72575	0.074627	0.00297857	0.17895
GOTERM_BP_FAT	GO:0007389~pattern specification process	13	11.9266	0.000203015	PHYL, RUN, LZ, ATO, DAC, RETN, BOSS, HLHMGAMMA, RU, SEV, DAN, OC, DANR	61	480	7937	3.52394	0.122923	0.00436249	0.302441
GOTERM_MF_FAT	GO:0030528~transcription regulator activity	16	14.6789	0.000221829	RUN, ONECUT, LZ, OPTIX, ATO, NERFIN-1, SO, EY, DAC, LIM3, RETN, HLHMGAMMA, SCRT, DAN, OC, DANR	64	682	7918	2.90249	0.0380804	0.019225	0.271613
GOTERM_BP_FAT	GO:0007465~R7 cell fate commitment	4	3.66972	0.000427294	PHYL, BOSS, KLG, SEV	61	20	7937	26.023	0.241256	0.00833149	0.635567
GOTERM_BP_FAT	GO:0006350~transcription	12	11.0092	0.00055702	EYA, RETN, RUN, ONECUT, HLHMGAMMA, LZ, ATO, DAN, OC, DANR, EY, DAC	61	459	7937	3.40169	0.302278	0.0105305	0.827777
GOTERM_BP_FAT	GO:0050877~neurological system process	13	11.9266	0.000659775	CPO, PHYL, KLG, ATO, STOPS, ACE, BOSS, CANB, SEV, N-SYB, FUTSCH, KING-TUBBY, INAC	61	546	7937	3.09797	0.347116	0.0121077	0.97978
GOTERM_BP_FAT	GO:0045449~regulation of transcription	16	14.6789	0.000676644	EYA, RUN, ONECUT, LZ, OPTIX, ATO, NERFIN-1, SO, EY, LIM3, RETN, HLHMGAMMA, SCRT, DAN, OC, DANR	61	799	7937	2.60555	0.354197	0.0120727	1.00471
GOTERM_BP_FAT	GO:0045466~R7 cell differentiation	4	3.66972	0.00144218	PHYL, BOSS, KLG, SEV	61	30	7937	17.3486	0.60636	0.0242362	2.13005
GOTERM_BP_FAT	GO:0007601~visual perception	5	4.58716	0.00186527	PHYL, BOSS, SEV, STOPS, INAC	61	70	7937	9.29391	0.700634	0.028308	2.74687
GOTERM_BP_FAT	GO:0050953~sensory perception of light stimulus	5	4.58716	0.00196557	PHYL, BOSS, SEV, STOPS, INAC	61	71	7937	9.16301	0.719451	0.0291258	2.89256
GOTERM_BP_FAT	GO:0045467~R7 cell development	3	2.75229	0.0024323	PHYL, BOSS, SEV	61	10	7937	39.0344	0.792615	0.0351224	3.56784
GOTERM_MF_FAT	GO:0003702~RNA polymerase II transcription factor activity	8	7.33945	0.0041012	RUN, ONECUT, LZ, OPTIX, NERFIN-1, SO, DAC, LIM3	64	257	7918	3.85117	0.512852	0.213159	4.9134
GOTERM_BP_FAT	GO:0050890~cognition	9	8.25688	0.0045419	PHYL, BOSS, KLG, FUTSCH, SEV, KING-TUBBY, ATO, STOPS, INAC	61	350	7937	3.34581	0.947174	0.0619288	6.5658
GOTERM_BP_FAT	GO:0006355~regulation of transcription, DNA-dependent	12	11.0092	0.0055316	RETN, RUN, ONECUT, HLHMGAMMA, LZ, OPTIX, NERFIN-1, ATO, OC, SO, EY, LIM3	61	612	7937	2.55127	0.972217	0.0691589	7.94208
GOTERM_BP_FAT	GO:0007169~transmembrane receptor protein tyrosine kinase signaling pathway	5	4.58716	0.00910013	BOSS, RU, SEV, ROR, ATO	61	109	7937	5.96857	0.997276	0.107358	12.7491
GOTERM_MF_FAT	GO:0043565~sequence-specific DNA binding	7	6.42202	0.00961397	ONECUT, LZ, OPTIX, OC, SO, EY, LIM3	64	230	7918	3.76535	0.815588	0.34469	11.1689
GOTERM_BP_FAT	GO:0001708~cell fate specification	4	3.66972	0.0113241	SEV, ATO, EY, DAC	61	62	7937	8.3945	0.999362	0.12961	15.6253
GOTERM_BP_FAT	GO:0051252~regulation of RNA metabolic process	12	11.0092	0.0116599	RETN, RUN, ONECUT, HLHMGAMMA, LZ, OPTIX, NERFIN-1, ATO, OC, SO, EY, LIM3	61	678	7937	2.30292	0.999488	0.128688	16.0518
GOTERM_MF_FAT	GO:0003677~DNA binding	14	12.844	0.012304	RUN, ONECUT, LZ, OPTIX, ATO, SO, EY, LIM3, RETN, HLHMGAMMA, SCRT, DAN, OC, DANR	64	830	7918	2.08682	0.885429	0.351642	14.082
GOTERM_BP_FAT	GO:0007600~sensory perception	7	6.42202	0.0174003	PHYL, BOSS, SEV, KING-TUBBY, ATO, STOPS, INAC	61	276	7937	3.30001	0.999988	0.162371	23.039
GOTERM_BP_FAT	GO:0007167~enzyme linked receptor protein signaling pathway	5	4.58716	0.0236607	BOSS, RU, SEV, ROR, ATO	61	145	7937	4.48672	1	0.208933	30.0385
GOTERM_BP_FAT	GO:0035114~imaginal disc-derived appendage morphogenesis	6	5.50459	0.0338762	QUA, LZ, ATO, DAN, DANR, DAC	61	239	7937	3.26648	1	0.272431	40.1986
GOTERM_BP_FAT	GO:0035107~appendage morphogenesis	6	5.50459	0.035467	QUA, LZ, ATO, DAN, DANR, DAC	61	242	7937	3.22599	1	0.280042	41.6509
GOTERM_BP_FAT	GO:0048737~imaginal disc-derived appendage development	6	5.50459	0.0360075	QUA, LZ, ATO, DAN, DANR, DAC	61	243	7937	3.21271	1	0.280377	42.1368
GOTERM_BP_FAT	GO:0048736~appendage development	6	5.50459	0.0376597	QUA, LZ, ATO, DAN, DANR, DAC	61	246	7937	3.17353	1	0.281537	43.5988
GOTERM_BP_FAT	GO:0007166~cell surface receptor linked signal transduction	10	9.17431	0.0448734	PHYL, BOSS, RU, HLHMGAMMA, SEV, NPLP2, ROR, ATO, STOPS, INAC	61	628	7937	2.07189	1	0.313004	49.5874
GOTERM_BP_FAT	GO:0007186~G-protein coupled receptor protein signaling pathway	4	3.66972	0.42571	BOSS, NPLP2, STOPS, INAC	61	314	7937	1.65751	1	0.951988	99.9745
2
Annotation Cluster 2	Enrichment Score: 4.106818067296941
Category	Term (Neuron projection dev)	Count	%	PValue	Genes	List Total	Pop Hits	Pop Total	Fold Enrichment	Bonferroni	Benjamini	FDR
GOTERM_BP_FAT	GO:0030182~neuron differentiation	21	19.2661	6.86326e-12	EYA, PHYL, KLG, RUN, OPTIX, ATO, NERFIN-1, EY, DAC, LIM3, RETN, GOGO, RU, BOSS, ANK2, FUTSCH, SEV, SCRT, APPL, OC, CDK5ALPHA	61	409	7937	6.68071	4.43368e-09	4.43368e-09	1.0239e-08
GOTERM_BP_FAT	GO:0048666~neuron development	17	15.5963	3.26322e-09	EYA, PHYL, RUN, ATO, NERFIN-1, DAC, LIM3, RETN, GOGO, BOSS, ANK2, FUTSCH, SEV, SCRT, APPL, OC, CDK5ALPHA	61	347	7937	6.3745	2.10804e-06	3.5134e-07	4.86824e-06
GOTERM_BP_FAT	GO:0048812~neuron projection morphogenesis	11	10.0917	4.81394e-05	RETN, GOGO, RUN, ANK2, FUTSCH, SCRT, NERFIN-1, ATO, APPL, CDK5ALPHA, LIM3	61	286	7937	5.00441	0.0306202	0.00163544	0.0717928
GOTERM_BP_FAT	GO:0031175~neuron projection development	11	10.0917	4.95865e-05	RETN, GOGO, RUN, ANK2, FUTSCH, SCRT, NERFIN-1, ATO, APPL, CDK5ALPHA, LIM3	61	287	7937	4.98698	0.0315261	0.0016004	0.0739502
GOTERM_BP_FAT	GO:0030030~cell projection organization	12	11.0092	7.51484e-05	RETN, GOGO, RUN, QUA, ANK2, FUTSCH, SCRT, NERFIN-1, ATO, APPL, CDK5ALPHA, LIM3	61	365	7937	4.27775	0.0473881	0.00210854	0.112052
GOTERM_BP_FAT	GO:0006928~cell motion	11	10.0917	8.27794e-05	EYA, RETN, GOGO, RUN, RU, NERFIN-1, CDK5ALPHA, SO, EY, INAC, LIM3	61	305	7937	4.69266	0.0520729	0.00222576	0.123423
GOTERM_BP_FAT	GO:0048858~cell projection morphogenesis	11	10.0917	0.00012341	RETN, GOGO, RUN, ANK2, FUTSCH, SCRT, NERFIN-1, ATO, APPL, CDK5ALPHA, LIM3	61	320	7937	4.47269	0.0766325	0.00294853	0.183952
GOTERM_BP_FAT	GO:0032990~cell part morphogenesis	11	10.0917	0.000163011	RETN, GOGO, RUN, ANK2, FUTSCH, SCRT, NERFIN-1, ATO, APPL, CDK5ALPHA, LIM3	61	331	7937	4.32406	0.0999577	0.00375413	0.242912
GOTERM_BP_FAT	GO:0048667~cell morphogenesis involved in neuron differentiation	10	9.17431	0.00027935	RETN, GOGO, RUN, ANK2, FUTSCH, SCRT, NERFIN-1, ATO, CDK5ALPHA, LIM3	61	288	7937	4.51787	0.165135	0.00580519	0.415939
GOTERM_BP_FAT	GO:0000904~cell morphogenesis involved in differentiation	10	9.17431	0.000406467	RETN, GOGO, RUN, ANK2, FUTSCH, SCRT, NERFIN-1, ATO, CDK5ALPHA, LIM3	61	303	7937	4.29422	0.230974	0.00817363	0.604675
GOTERM_BP_FAT	GO:0007409~axonogenesis	8	7.33945	0.000681509	RETN, GOGO, RUN, ANK2, FUTSCH, NERFIN-1, CDK5ALPHA, LIM3	61	198	7937	5.25716	0.356224	0.0118323	1.0119
GOTERM_BP_FAT	GO:0000902~cell morphogenesis	11	10.0917	0.00158515	RETN, GOGO, RUN, ANK2, FUTSCH, SCRT, NERFIN-1, ATO, APPL, CDK5ALPHA, LIM3	61	442	7937	3.23815	0.641138	0.025295	2.33889
GOTERM_BP_FAT	GO:0007411~axon guidance	6	5.50459	0.00352202	RETN, GOGO, RUN, NERFIN-1, CDK5ALPHA, LIM3	61	136	7937	5.74036	0.897638	0.0493885	5.12747
GOTERM_BP_FAT	GO:0032989~cellular component morphogenesis	11	10.0917	0.00502502	RETN, GOGO, RUN, ANK2, FUTSCH, SCRT, NERFIN-1, ATO, APPL, CDK5ALPHA, LIM3	61	518	7937	2.76305	0.961394	0.0655516	7.24001
GOTERM_BP_FAT	GO:0016358~dendrite development	5	4.58716	0.0115987	RUN, FUTSCH, SCRT, NERFIN-1, ATO	61	117	7937	5.56046	0.999467	0.130264	15.9742
GOTERM_BP_FAT	GO:0048813~dendrite morphogenesis	5	4.58716	0.0115987	RUN, FUTSCH, SCRT, NERFIN-1, ATO	61	117	7937	5.56046	0.999467	0.130264	15.9742
3
Annotation Cluster 3	Enrichment Score: 2.420432626822982
Category	Term (Eye-antennal disc morphogenesis)	Count	%	PValue	Genes	List Total	Pop Hits	Pop Total	Fold Enrichment	Bonferroni	Benjamini	FDR
GOTERM_BP_FAT	GO:0035214~eye-antennal disc development	9	8.25688	1.62036e-08	EYA, LZ, ATO, DAN, OC, DANR, SO, EY, DAC	61	62	7937	18.8876	1.04675e-05	1.30844e-06	2.41734e-05
GOTERM_BP_FAT	GO:0048592~eye morphogenesis	14	12.844	7.24185e-08	EYA, PHYL, KLG, RUN, LZ, OPTIX, ATO, SO, EY, DAC, BOSS, RU, SEV, OC	61	269	7937	6.77177	4.67812e-05	4.67822e-06	0.000108037
GOTERM_BP_FAT	GO:0001745~compound eye morphogenesis	13	11.9266	2.67508e-07	EYA, PHYL, KLG, LZ, ATO, OPTIX, SO, EY, DAC, BOSS, RU, SEV, OC	61	250	7937	6.76597	0.000172796	1.3293e-05	0.000399082
GOTERM_BP_FAT	GO:0007469~antennal development	5	4.58716	2.34705e-05	LZ, ATO, DAN, DANR, DAC	61	23	7937	28.2858	0.0150478	0.0010103	0.0350088
GOTERM_BP_FAT	GO:0007444~imaginal disc development	13	11.9266	4.70488e-05	EYA, LZ, ATO, MMP2, SO, EY, DAC, QUA, HLHMGAMMA, RU, DAN, OC, DANR	61	412	7937	4.10556	0.029937	0.00168715	0.0701669
GOTERM_BP_FAT	GO:0007455~eye-antennal disc morphogenesis	5	4.58716	0.000199189	EYA, ATO, OC, SO, EY	61	39	7937	16.6814	0.120753	0.00442772	0.296749
GOTERM_BP_FAT	GO:0006350~transcription	12	11.0092	0.00055702	EYA, RETN, RUN, ONECUT, HLHMGAMMA, LZ, ATO, DAN, OC, DANR, EY, DAC	61	459	7937	3.40169	0.302278	0.0105305	0.827777
GOTERM_BP_FAT	GO:0001748~optic lobe placode development	3	2.75229	0.00152824	EYA, ATO, SO	61	8	7937	48.793	0.627678	0.0250151	2.25581
GOTERM_BP_FAT	GO:0048569~post-embryonic organ development	9	8.25688	0.0016444	EYA, QUA, LZ, ATO, OC, SO, MMP2, EY, DAC	61	297	7937	3.94287	0.654635	0.0255973	2.42532
GOTERM_BP_FAT	GO:0001746~Bolwig's organ morphogenesis	3	2.75229	0.00482394	EYA, ATO, SO	61	14	7937	27.8817	0.956011	0.0643034	6.95995
GOTERM_BP_FAT	GO:0055034~Bolwig's organ development	3	2.75229	0.00482394	EYA, ATO, SO	61	14	7937	27.8817	0.956011	0.0643034	6.95995
GOTERM_BP_FAT	GO:0007560~imaginal disc morphogenesis	8	7.33945	0.00531023	EYA, QUA, ATO, OC, SO, MMP2, EY, DAC	61	284	7937	3.6652	0.967921	0.0677879	7.6359
GOTERM_BP_FAT	GO:0048563~post-embryonic organ morphogenesis	8	7.33945	0.00531023	EYA, QUA, ATO, OC, SO, MMP2, EY, DAC	61	284	7937	3.6652	0.967921	0.0677879	7.6359
GOTERM_BP_FAT	GO:0048707~instar larval or pupal morphogenesis	8	7.33945	0.0151308	EYA, QUA, ATO, OC, SO, MMP2, EY, DAC	61	347	7937	2.99976	0.999947	0.149101	20.3441
GOTERM_BP_FAT	GO:0009791~post-embryonic development	9	8.25688	0.0157261	EYA, QUA, LZ, ATO, OC, SO, MMP2, EY, DAC	61	434	7937	2.69823	0.999964	0.15224	21.0594
GOTERM_BP_FAT	GO:0009886~post-embryonic morphogenesis	8	7.33945	0.0164888	EYA, QUA, ATO, OC, SO, MMP2, EY, DAC	61	353	7937	2.94878	0.999978	0.156744	21.967
GOTERM_BP_FAT	GO:0007552~metamorphosis	8	7.33945	0.0186861	EYA, QUA, ATO, OC, SO, MMP2, EY, DAC	61	362	7937	2.87546	0.999995	0.170945	24.5278
GOTERM_BP_FAT	GO:0035114~imaginal disc-derived appendage morphogenesis	6	5.50459	0.0338762	QUA, LZ, ATO, DAN, DANR, DAC	61	239	7937	3.26648	1	0.272431	40.1986
GOTERM_BP_FAT	GO:0035107~appendage morphogenesis	6	5.50459	0.035467	QUA, LZ, ATO, DAN, DANR, DAC	61	242	7937	3.22599	1	0.280042	41.6509
GOTERM_BP_FAT	GO:0048737~imaginal disc-derived appendage development	6	5.50459	0.0360075	QUA, LZ, ATO, DAN, DANR, DAC	61	243	7937	3.21271	1	0.280377	42.1368
GOTERM_BP_FAT	GO:0002165~instar larval or pupal development	8	7.33945	0.0371706	EYA, QUA, ATO, OC, SO, MMP2, EY, DAC	61	418	7937	2.49023	1	0.281561	43.1696
GOTERM_BP_FAT	GO:0048736~appendage development	6	5.50459	0.0376597	QUA, LZ, ATO, DAN, DANR, DAC	61	246	7937	3.17353	1	0.281537	43.5988
GOTERM_BP_FAT	GO:0048732~gland development	4	3.66972	0.125123	EYA, RETN, LZ, SO	61	163	7937	3.193	1	0.600939	86.3876
GOTERM_BP_FAT	GO:0032504~multicellular organism reproduction	9	8.25688	0.231113	EYA, RETN, QUA, LZ, ATO, RBP9, SO, MMP2, DAC	61	778	7937	1.50518	1	0.792371	98.0174
GOTERM_BP_FAT	GO:0048609~reproductive process in a multicellular organism	9	8.25688	0.231113	EYA, RETN, QUA, LZ, ATO, RBP9, SO, MMP2, DAC	61	778	7937	1.50518	1	0.792371	98.0174
GOTERM_BP_FAT	GO:0048477~oogenesis	6	5.50459	0.386178	EYA, RETN, QUA, LZ, RBP9, MMP2	61	539	7937	1.4484	1	0.937063	99.9311
GOTERM_BP_FAT	GO:0007292~female gamete generation	6	5.50459	0.396923	EYA, RETN, QUA, LZ, RBP9, MMP2	61	546	7937	1.42983	1	0.941619	99.9471
GOTERM_BP_FAT	GO:0007276~gamete generation	7	6.42202	0.458219	EYA, RETN, QUA, LZ, RBP9, SO, MMP2	61	715	7937	1.27385	1	0.963095	99.9893
GOTERM_BP_FAT	GO:0019953~sexual reproduction	7	6.42202	0.485604	EYA, RETN, QUA, LZ, RBP9, SO, MMP2	61	735	7937	1.23919	1	0.9704	99.9951
4
Annotation Cluster 4	Enrichment Score: 2.025850491299912
Category	Term (Cell motility)	Count	%	PValue	Genes	List Total	Pop Hits	Pop Total	Fold Enrichment	Bonferroni	Benjamini	FDR
GOTERM_BP_FAT	GO:0006928~cell motion	11	10.0917	8.27794e-05	EYA, RETN, GOGO, RUN, RU, NERFIN-1, CDK5ALPHA, SO, EY, INAC, LIM3	61	305	7937	4.69266	0.0520729	0.00222576	0.123423
GOTERM_BP_FAT	GO:0007455~eye-antennal disc morphogenesis	5	4.58716	0.000199189	EYA, ATO, OC, SO, EY	61	39	7937	16.6814	0.120753	0.00442772	0.296749
GOTERM_BP_FAT	GO:0016477~cell migration	4	3.66972	0.145794	EYA, RU, SO, EY	61	175	7937	2.97405	1	0.649876	90.4716
GOTERM_BP_FAT	GO:0048870~cell motility	4	3.66972	0.167515	EYA, RU, SO, EY	61	187	7937	2.7832	1	0.690454	93.5116
GOTERM_BP_FAT	GO:0051674~localization of cell	4	3.66972	0.184403	EYA, RU, SO, EY	61	196	7937	2.6554	1	0.721523	95.2209
5
Annotation Cluster 5	Enrichment Score: 1.5595578379948989
Category	Term (Boundary/sensory organ)	Count	%	PValue	Genes	List Total	Pop Hits	Pop Total	Fold Enrichment	Bonferroni	Benjamini	FDR
GOTERM_BP_FAT	GO:0016360~sensory organ precursor cell fate determination	3	2.75229	0.00884764	PHYL, LZ, ATO	61	19	7937	20.5444	0.996788	0.106464	12.4168
GOTERM_BP_FAT	GO:0008052~sensory organ boundary specification	3	2.75229	0.0128395	PHYL, LZ, ATO	61	23	7937	16.9715	0.999763	0.138493	17.5342
GOTERM_BP_FAT	GO:0010160~formation of organ boundary	3	2.75229	0.0331921	PHYL, LZ, ATO	61	38	7937	10.2722	1	0.270962	39.5637
GOTERM_BP_FAT	GO:0048645~organ formation	3	2.75229	0.0364766	PHYL, LZ, ATO	61	40	7937	9.75861	1	0.280232	42.5554
GOTERM_BP_FAT	GO:0048859~formation of anatomical boundary	3	2.75229	0.0434014	PHYL, LZ, ATO	61	44	7937	8.87146	1	0.307527	48.4158
GOTERM_BP_FAT	GO:0001709~cell fate determination	4	3.66972	0.073574	PHYL, RUN, LZ, ATO	61	129	7937	4.03457	1	0.425754	68.0209
6
Annotation Cluster 6	Enrichment Score: 1.4975844145063733
Category	Term (Neurotransmitter secretion)	Count	%	PValue	Genes	List Total	Pop Hits	Pop Total	Fold Enrichment	Bonferroni	Benjamini	FDR
GOTERM_BP_FAT	GO:0050877~neurological system process	13	11.9266	0.000659775	CPO, PHYL, KLG, ATO, STOPS, ACE, BOSS, CANB, SEV, N-SYB, FUTSCH, KING-TUBBY, INAC	61	546	7937	3.09797	0.347116	0.0121077	0.97978
GOTERM_BP_FAT	GO:0007268~synaptic transmission	5	4.58716	0.0541195	CPO, ACE, CANB, FUTSCH, N-SYB	61	189	7937	3.44219	1	0.348117	56.3973
GOTERM_BP_FAT	GO:0019226~transmission of nerve impulse	5	4.58716	0.0603072	CPO, ACE, CANB, FUTSCH, N-SYB	61	196	7937	3.31925	1	0.369896	60.4642
GOTERM_BP_FAT	GO:0007267~cell-cell signaling	5	4.58716	0.0747857	CPO, ACE, CANB, FUTSCH, N-SYB	61	211	7937	3.08329	1	0.427606	68.6393
GOTERM_BP_FAT	GO:0001505~regulation of neurotransmitter levels	3	2.75229	0.201902	ACE, CANB, N-SYB	61	110	7937	3.54858	1	0.750303	96.542
7
Annotation Cluster 7	Enrichment Score: 1.2843667879607923
Category	Term (Detection of light stimulus)	Count	%	PValue	Genes	List Total	Pop Hits	Pop Total	Fold Enrichment	Bonferroni	Benjamini	FDR
GOTERM_BP_FAT	GO:0007603~phototransduction, visible light	3	2.75229	0.00884764	NINAB, STOPS, INAC	61	19	7937	20.5444	0.996788	0.106464	12.4168
GOTERM_BP_FAT	GO:0009584~detection of visible light	3	2.75229	0.0150784	NINAB, STOPS, INAC	61	25	7937	15.6138	0.999945	0.153253	20.2808
GOTERM_BP_FAT	GO:0009416~response to light stimulus	4	3.66972	0.0396095	NINAB, ACE, STOPS, INAC	61	100	7937	5.20459	1	0.290738	45.2797
GOTERM_BP_FAT	GO:0007602~phototransduction	3	2.75229	0.0452037	NINAB, STOPS, INAC	61	45	7937	8.67432	1	0.311698	49.8469
GOTERM_BP_FAT	GO:0009314~response to radiation	4	3.66972	0.0535763	NINAB, ACE, STOPS, INAC	61	113	7937	4.60583	1	0.351961	56.0223
GOTERM_BP_FAT	GO:0009583~detection of light stimulus	3	2.75229	0.056576	NINAB, STOPS, INAC	61	51	7937	7.65381	1	0.357649	58.0564
GOTERM_BP_FAT	GO:0009582~detection of abiotic stimulus	3	2.75229	0.066731	NINAB, STOPS, INAC	61	56	7937	6.97043	1	0.397686	64.31
GOTERM_BP_FAT	GO:0009581~detection of external stimulus	3	2.75229	0.0774413	NINAB, STOPS, INAC	61	61	7937	6.39909	1	0.432198	69.9556
GOTERM_BP_FAT	GO:0051606~detection of stimulus	3	2.75229	0.174563	NINAB, STOPS, INAC	61	100	7937	3.90344	1	0.703289	94.2845
GOTERM_BP_FAT	GO:0009628~response to abiotic stimulus	4	3.66972	0.219442	NINAB, ACE, STOPS, INAC	61	214	7937	2.43205	1	0.779057	97.5177
8
Annotation Cluster 8	Enrichment Score: 0.7740948946274933
Category	Term (Locomotory behavior)	Count	%	PValue	Genes	List Total	Pop Hits	Pop Total	Fold Enrichment	Bonferroni	Benjamini	FDR
GOTERM_BP_FAT	GO:0008344~adult locomotory behavior	3	2.75229	0.132412	OC, CDK5ALPHA, EY	61	84	7937	4.64696	1	0.619345	87.9849
GOTERM_BP_FAT	GO:0007626~locomotory behavior	4	3.66972	0.156533	ACE, OC, CDK5ALPHA, EY	61	181	7937	2.87546	1	0.674422	92.1105
GOTERM_BP_FAT	GO:0030534~adult behavior	3	2.75229	0.229712	OC, CDK5ALPHA, EY	61	120	7937	3.25287	1	0.793137	97.9628
9
Annotation Cluster 9	Enrichment Score: 0.7445901456409283
Category	Term (Ion binding)	Count	%	PValue	Genes	List Total	Pop Hits	Pop Total	Fold Enrichment	Bonferroni	Benjamini	FDR
GOTERM_MF_FAT	GO:0008270~zinc ion binding	13	11.9266	0.107927	PHYL, CG8910, NERFIN-1, CG4133, MMP2, LIM3, TACE, CG12071, SCRT, CG13928, ARC1, INAC, CG31619	64	1026	7918	1.56759	1	0.891468	75.3436
GOTERM_MF_FAT	GO:0043167~ion binding	19	17.4312	0.151097	EYA, CAD88C, PHYL, CG8910, NERFIN-1, CG4133, MMP2, LIM3, QUA, TACE, CANB, CG12071, SCRT, CG13928, CYP49A1, TTY, ARC1, INAC, CG31619	64	1772	7918	1.32656	1	0.926177	86.5775
GOTERM_MF_FAT	GO:0046872~metal ion binding	18	16.5138	0.190477	EYA, CAD88C, PHYL, CG8910, NERFIN-1, CG4133, MMP2, LIM3, QUA, TACE, CANB, CG12071, SCRT, CG13928, CYP49A1, ARC1, INAC, CG31619	64	1718	7918	1.29624	1	0.954114	92.5022
GOTERM_MF_FAT	GO:0043169~cation binding	18	16.5138	0.22323	EYA, CAD88C, PHYL, CG8910, NERFIN-1, CG4133, MMP2, LIM3, QUA, TACE, CANB, CG12071, SCRT, CG13928, CYP49A1, ARC1, INAC, CG31619	64	1764	7918	1.26244	1	0.966644	95.481
GOTERM_MF_FAT	GO:0046914~transition metal ion binding	14	12.844	0.272939	PHYL, CG8910, NERFIN-1, CG4133, MMP2, LIM3, TACE, CG12071, SCRT, CYP49A1, CG13928, ARC1, INAC, CG31619	64	1354	7918	1.27922	1	0.981395	97.9913
10
Annotation Cluster 10	Enrichment Score: 0.7090647695028156
Category	Term (Nucleotide binding)	Count	%	PValue	Genes	List Total	Pop Hits	Pop Total	Fold Enrichment	Bonferroni	Benjamini	FDR
GOTERM_BP_FAT	GO:0006468~protein amino acid phosphorylation	7	6.42202	0.0130647	CG6114, GYC32E, SEV, ROR, ATO, CDK5ALPHA, INAC	61	259	7937	3.51661	0.999796	0.138467	17.8144
GOTERM_BP_FAT	GO:0006793~phosphorus metabolic process	9	8.25688	0.0541111	EYA, CG6114, CANB, GYC32E, SEV, ROR, ATO, CDK5ALPHA, INAC	61	551	7937	2.12529	1	0.351425	56.3916
GOTERM_BP_FAT	GO:0006796~phosphate metabolic process	9	8.25688	0.0541111	EYA, CG6114, CANB, GYC32E, SEV, ROR, ATO, CDK5ALPHA, INAC	61	551	7937	2.12529	1	0.351425	56.3916
GOTERM_MF_FAT	GO:0004672~protein kinase activity	6	5.50459	0.0738161	CG6114, GYC32E, SEV, ROR, CDK5ALPHA, INAC	64	283	7918	2.62301	0.999999	0.852962	60.9407
GOTERM_MF_FAT	GO:0004713~protein tyrosine kinase activity	3	2.75229	0.0893607	GYC32E, SEV, ROR	64	63	7918	5.89137	1	0.870967	68.26
GOTERM_BP_FAT	GO:0016310~phosphorylation	7	6.42202	0.10038	CG6114, GYC32E, SEV, ROR, ATO, CDK5ALPHA, INAC	61	425	7937	2.14307	1	0.520394	79.3636
GOTERM_MF_FAT	GO:0030554~adenyl nucleotide binding	9	8.25688	0.316592	CG6114, RUN, CG10253, GYC32E, LZ, SEV, ROR, CG14535, INAC	64	812	7918	1.37127	1	0.984447	99.0597
GOTERM_MF_FAT	GO:0001883~purine nucleoside binding	9	8.25688	0.322703	CG6114, RUN, CG10253, GYC32E, LZ, SEV, ROR, CG14535, INAC	64	817	7918	1.36287	1	0.981886	99.1578
GOTERM_MF_FAT	GO:0001882~nucleoside binding	9	8.25688	0.331301	CG6114, RUN, CG10253, GYC32E, LZ, SEV, ROR, CG14535, INAC	64	824	7918	1.3513	1	0.980008	99.2799
GOTERM_MF_FAT	GO:0000166~nucleotide binding	12	11.0092	0.361592	CPO, CG6114, RUN, CG10253, GYC32E, LZ, SEV, ROR, RBP9, CG14535, INAC, DAC	64	1206	7918	1.23103	1	0.983973	99.5921
GOTERM_MF_FAT	GO:0005524~ATP binding	8	7.33945	0.385282	CG6114, RUN, GYC32E, LZ, SEV, ROR, CG14535, INAC	64	748	7918	1.3232	1	0.985845	99.7434
GOTERM_MF_FAT	GO:0032559~adenyl ribonucleotide binding	8	7.33945	0.387977	CG6114, RUN, GYC32E, LZ, SEV, ROR, CG14535, INAC	64	750	7918	1.31967	1	0.97987	99.7568
GOTERM_MF_FAT	GO:0004674~protein serine/threonine kinase activity	3	2.75229	0.483292	CG6114, CDK5ALPHA, INAC	64	203	7918	1.82836	1	0.988253	99.9695
GOTERM_MF_FAT	GO:0017076~purine nucleotide binding	9	8.25688	0.537338	CG6114, RUN, CG10253, GYC32E, LZ, SEV, ROR, CG14535, INAC	64	989	7918	1.12585	1	0.993233	99.9921
GOTERM_MF_FAT	GO:0032555~purine ribonucleotide binding	8	7.33945	0.612748	CG6114, RUN, GYC32E, LZ, SEV, ROR, CG14535, INAC	64	923	7918	1.07232	1	0.99734	99.9991
GOTERM_MF_FAT	GO:0032553~ribonucleotide binding	8	7.33945	0.612748	CG6114, RUN, GYC32E, LZ, SEV, ROR, CG14535, INAC	64	923	7918	1.07232	1	0.99734	99.9991
11
Annotation Cluster 11	Enrichment Score: 0.5927996918262508
Category	Term (Patterning/Segmentation)	Count	%	PValue	Genes	List Total	Pop Hits	Pop Total	Fold Enrichment	Bonferroni	Benjamini	FDR
GOTERM_BP_FAT	GO:0035282~segmentation	5	4.58716	0.132888	RUN, SEV, DAN, OC, DANR	61	260	7937	2.50221	1	0.616912	88.0827
GOTERM_BP_FAT	GO:0009880~embryonic pattern specification	4	3.66972	0.253716	RETN, RUN, SEV, OC	61	231	7937	2.25307	1	0.823497	98.7297
GOTERM_BP_FAT	GO:0007350~blastoderm segmentation	3	2.75229	0.494047	RUN, SEV, OC	61	218	7937	1.79057	1	0.971258	99.9961
12
Annotation Cluster 12	Enrichment Score: 0.43041516257302737
Category	Term (Negative regulation of macromolecule metabolic process - mostly transcription)	Count	%	PValue	Genes	List Total	Pop Hits	Pop Total	Fold Enrichment	Bonferroni	Benjamini	FDR
GOTERM_BP_FAT	GO:0006357~regulation of transcription from RNA polymerase II promoter	5	4.58716	0.0567265	RETN, RUN, HLHMGAMMA, LZ, NERFIN-1	61	192	7937	3.38841	1	0.355108	58.1562
GOTERM_BP_FAT	GO:0000122~negative regulation of transcription from RNA polymerase II promoter	3	2.75229	0.0774413	RETN, HLHMGAMMA, LZ	61	61	7937	6.39909	1	0.432198	69.9556
GOTERM_BP_FAT	GO:0045892~negative regulation of transcription, DNA-dependent	3	2.75229	0.415072	RETN, HLHMGAMMA, LZ	61	187	7937	2.0874	1	0.949534	99.9665
GOTERM_BP_FAT	GO:0051253~negative regulation of RNA metabolic process	3	2.75229	0.430837	RETN, HLHMGAMMA, LZ	61	193	7937	2.02251	1	0.953088	99.9777
GOTERM_BP_FAT	GO:0016481~negative regulation of transcription	3	2.75229	0.466751	RETN, HLHMGAMMA, LZ	61	207	7937	1.88572	1	0.965157	99.9916
GOTERM_BP_FAT	GO:0051172~negative regulation of nitrogen compound metabolic process	3	2.75229	0.506169	RETN, HLHMGAMMA, LZ	61	223	7937	1.75042	1	0.973914	99.9973
GOTERM_BP_FAT	GO:0045934~negative regulation of nucleobase, nucleoside, nucleotide and nucleic acid metabolic process	3	2.75229	0.506169	RETN, HLHMGAMMA, LZ	61	223	7937	1.75042	1	0.973914	99.9973
GOTERM_BP_FAT	GO:0010558~negative regulation of macromolecule biosynthetic process	3	2.75229	0.559519	RETN, HLHMGAMMA, LZ	61	246	7937	1.58677	1	0.984043	99.9995
GOTERM_BP_FAT	GO:0009890~negative regulation of biosynthetic process	3	2.75229	0.566178	RETN, HLHMGAMMA, LZ	61	249	7937	1.56765	1	0.984733	99.9996
GOTERM_BP_FAT	GO:0031327~negative regulation of cellular biosynthetic process	3	2.75229	0.566178	RETN, HLHMGAMMA, LZ	61	249	7937	1.56765	1	0.984733	99.9996
GOTERM_BP_FAT	GO:0010629~negative regulation of gene expression	3	2.75229	0.58144	RETN, HLHMGAMMA, LZ	61	256	7937	1.52478	1	0.986804	99.9998
GOTERM_BP_FAT	GO:0010605~negative regulation of macromolecule metabolic process	3	2.75229	0.698104	RETN, HLHMGAMMA, LZ	61	317	7937	1.23137	1	0.997024	100
13
Annotation Cluster 13	Enrichment Score: 0.35740179557105956
Category	Term (Ion channel activity)	Count	%	PValue	Genes	List Total	Pop Hits	Pop Total	Fold Enrichment	Bonferroni	Benjamini	FDR
GOTERM_MF_FAT	GO:0005216~ion channel activity	3	2.75229	0.407571	CG9935, HISCL1, TTY	64	175	7918	2.12089	1	0.981377	99.8368
GOTERM_MF_FAT	GO:0022838~substrate specific channel activity	3	2.75229	0.421488	CG9935, HISCL1, TTY	64	180	7918	2.06198	1	0.981513	99.8781
GOTERM_MF_FAT	GO:0022803~passive transmembrane transporter activity	3	2.75229	0.440697	CG9935, HISCL1, TTY	64	187	7918	1.98479	1	0.982879	99.9194
GOTERM_MF_FAT	GO:0015267~channel activity	3	2.75229	0.440697	CG9935, HISCL1, TTY	64	187	7918	1.98479	1	0.982879	99.9194
GOTERM_BP_FAT	GO:0006811~ion transport	4	3.66972	0.489465	CG9935, NRV3, HISCL1, TTY	61	346	7937	1.50422	1	0.970722	99.9956
14
Annotation Cluster 14	Enrichment Score: 0.26217741689782575
Category	Term (Peptidases)	Count	%	PValue	Genes	List Total	Pop Hits	Pop Total	Fold Enrichment	Bonferroni	Benjamini	FDR
GOTERM_MF_FAT	GO:0004222~metalloendopeptidase activity	3	2.75229	0.132934	TACE, MMP2, CG31619	64	80	7918	4.63945	1	0.917603	82.6
GOTERM_MF_FAT	GO:0008237~metallopeptidase activity	3	2.75229	0.387834	TACE, MMP2, CG31619	64	168	7918	2.20926	1	0.983254	99.7562
GOTERM_MF_FAT	GO:0004175~endopeptidase activity	4	3.66972	0.713181	RU, TACE, MMP2, CG31619	64	457	7918	1.08288	1	0.999467	100
GOTERM_MF_FAT	GO:0070011~peptidase activity, acting on L-amino acid peptides	4	3.66972	0.875212	RU, TACE, MMP2, CG31619	64	612	7918	0.808619	1	0.999995	100
GOTERM_MF_FAT	GO:0008233~peptidase activity	4	3.66972	0.898853	RU, TACE, MMP2, CG31619	64	648	7918	0.763696	1	0.999996	100
GOTERM_BP_FAT	GO:0006508~proteolysis	4	3.66972	0.923955	PHYL, TACE, MMP2, CG31619	61	731	7937	0.711982	1	0.999996	100

## Sheet: ap>ey,N
1
Annotation Cluster 1	Enrichment Score: 1.68101842816842
Category	Term (Chitin destruction)	Count	%	PValue	Genes	List Total	Pop Hits	Pop Total	Fold Enrichment	Bonferroni	Benjamini	FDR
GOTERM_BP_FAT	GO:0006026~aminoglycan catabolic process	4	3.33333	0.0011506	IDGF2, IDGF3, CHIT, PGRP-SA	53	32	7937	18.7193	0.391856	0.391856	1.61065
GOTERM_BP_FAT	GO:0000272~polysaccharide catabolic process	4	3.33333	0.00125983	IDGF2, IDGF3, CHIT, PGRP-SA	53	33	7937	18.1521	0.41992	0.23837	1.7623
GOTERM_BP_FAT	GO:0006032~chitin catabolic process	3	2.5	0.00602353	IDGF2, IDGF3, CHIT	53	18	7937	24.9591	0.926468	0.479262	8.16843
GOTERM_MF_FAT	GO:0004568~chitinase activity	3	2.5	0.0106798	IDGF2, IDGF3, CHIT	67	19	7918	18.6599	0.804474	0.804474	12.0599
GOTERM_BP_FAT	GO:0016052~carbohydrate catabolic process	4	3.33333	0.0168684	IDGF2, IDGF3, CHIT, PGRP-SA	53	83	7937	7.21709	0.999357	0.706209	21.3329
KEGG_PATHWAY	dme00520:Amino sugar and nucleotide sugar metabolism	3	2.5	0.0410319	IDGF2, IDGF3, CHIT	14	52	2054	8.46429	0.690602	0.690602	29.5663
GOTERM_BP_FAT	GO:0006022~aminoglycan metabolic process	4	3.33333	0.0656796	IDGF2, IDGF3, CHIT, PGRP-SA	53	142	7937	4.21844	1	0.822071	61.641
GOTERM_BP_FAT	GO:0005976~polysaccharide metabolic process	4	3.33333	0.078326	IDGF2, IDGF3, CHIT, PGRP-SA	53	153	7937	3.91516	1	0.843469	68.3487
GOTERM_BP_FAT	GO:0006030~chitin metabolic process	3	2.5	0.171281	IDGF2, IDGF3, CHIT	53	114	7937	3.94091	1	0.966012	92.9336
GOTERM_BP_FAT	GO:0009057~macromolecule catabolic process	4	3.33333	0.272223	IDGF2, IDGF3, CHIT, PGRP-SA	53	277	7937	2.16252	1	0.992573	98.8687
2
Annotation Cluster 2	Enrichment Score: 1.5232996250761752
Category	Term (Chitin constituent)	Count	%	PValue	Genes	List Total	Pop Hits	Pop Total	Fold Enrichment	Bonferroni	Benjamini	FDR
GOTERM_MF_FAT	GO:0005214~structural constituent of chitin-based cuticle	5	4.16667	0.013137	CPR65AY, CPR100A, LCP65AF, CPR47EB, LCP65AC	67	110	7918	5.37178	0.866018	0.633965	14.6388
GOTERM_MF_FAT	GO:0042302~structural constituent of cuticle	5	4.16667	0.017576	CPR65AY, CPR100A, LCP65AF, CPR47EB, LCP65AC	67	120	7918	4.92413	0.932478	0.490246	19.1228
GOTERM_MF_FAT	GO:0008010~structural constituent of chitin-based larval cuticle	3	2.5	0.041609	LCP65AF, CPR47EB, LCP65AC	67	39	7918	9.0907	0.998435	0.725274	39.8709
GOTERM_MF_FAT	GO:0005198~structural molecule activity	8	6.66667	0.0839845	CPR65AY, ANK2, CG1368, BT, CPR100A, LCP65AF, CPR47EB, LCP65AC	67	456	7918	2.07332	0.999998	0.811134	65.0044
Annotation Cluster 3	Enrichment Score: 0.9583852148553249
Category	Term (Peptidases)	Count	%	PValue	Genes	List Total	Pop Hits	Pop Total	Fold Enrichment	Bonferroni	Benjamini	FDR
GOTERM_MF_FAT	GO:0008233~peptidase activity	12	10	0.0172322	CG14523, SPN1, CG11670, CG4721, CG4259, ANCE-5, CG33460, CG9505, CG14516, CG30090, CG3074, PGRP-SA	67	648	7918	2.1885	0.92879	0.58551	18.7834
GOTERM_BP_FAT	GO:0006508~proteolysis	10	8.33333	0.0459249	CG14523, CG11670, CG4721, CG4259, ANCE-5, CG33460, CG9505, CG14516, CG30090, CG3074	53	731	7937	2.04863	1	0.895296	48.4738
GOTERM_MF_FAT	GO:0008237~metallopeptidase activity	5	4.16667	0.0510762	CG14523, CG4721, ANCE-5, CG9505, CG14516	67	168	7918	3.51724	0.999654	0.735032	46.6074
GOTERM_MF_FAT	GO:0070011~peptidase activity, acting on L-amino acid peptides	10	8.33333	0.0660418	CG14523, CG11670, CG4721, CG4259, ANCE-5, CG33460, CG9505, CG14516, CG30090, CG3074	67	612	7918	1.93103	0.999969	0.77318	55.8584
GOTERM_MF_FAT	GO:0004175~endopeptidase activity	8	6.66667	0.084744	CG14523, CG11670, CG4721, CG4259, CG33460, CG9505, CG30090, CG3074	67	457	7918	2.06878	0.999999	0.775871	65.35
GOTERM_MF_FAT	GO:0004252~serine-type endopeptidase activity	4	3.33333	0.414847	CG11670, CG4259, CG33460, CG30090	67	280	7918	1.68827	1	0.979324	99.8362
GOTERM_MF_FAT	GO:0008236~serine-type peptidase activity	4	3.33333	0.476749	CG11670, CG4259, CG33460, CG30090	67	308	7918	1.53479	1	0.98861	99.957
GOTERM_MF_FAT	GO:0017171~serine hydrolase activity	4	3.33333	0.481066	CG11670, CG4259, CG33460, CG30090	67	310	7918	1.52489	1	0.9869	99.9611
Annotation Cluster 4	Enrichment Score: 0.9065198719536778
Category	Term (Eye/photoreceptor dev)	Count	%	PValue	Genes	List Total	Pop Hits	Pop Total	Fold Enrichment	Bonferroni	Benjamini	FDR
GOTERM_BP_FAT	GO:0046552~photoreceptor cell fate commitment	3	2.5	0.0437721	SEV, OC, EY	53	51	7937	8.8091	1	0.91081	46.8095
GOTERM_BP_FAT	GO:0048663~neuron fate commitment	3	2.5	0.048525	SEV, OC, EY	53	54	7937	8.31971	1	0.858223	50.4194
GOTERM_BP_FAT	GO:0048749~compound eye development	6	5	0.0500934	HLHMGAMMA, SEV, DAN, OC, DANR, EY	53	308	7937	2.9173	1	0.842779	51.5597
GOTERM_BP_FAT	GO:0045165~cell fate commitment	5	4.16667	0.0647263	SEV, LBL, SRP, OC, EY	53	232	7937	3.22747	1	0.873161	61.0853
GOTERM_BP_FAT	GO:0001654~eye development	6	5	0.065056	HLHMGAMMA, SEV, DAN, OC, DANR, EY	53	332	7937	2.70641	1	0.855913	61.2783
GOTERM_BP_FAT	GO:0007423~sensory organ development	6	5	0.12914	HLHMGAMMA, SEV, DAN, OC, DANR, EY	53	410	7937	2.19153	1	0.933808	85.7761
GOTERM_BP_FAT	GO:0046530~photoreceptor cell differentiation	3	2.5	0.204445	SEV, OC, EY	53	128	7937	3.50988	1	0.977633	96.0278
GOTERM_BP_FAT	GO:0030182~neuron differentiation	5	4.16667	0.279193	ANK2, SEV, APPL, OC, EY	53	409	7937	1.83074	1	0.992379	99.0122
GOTERM_BP_FAT	GO:0001745~compound eye morphogenesis	3	2.5	0.49112	SEV, OC, EY	53	250	7937	1.79706	1	0.998243	99.9927
GOTERM_BP_FAT	GO:0048592~eye morphogenesis	3	2.5	0.530591	SEV, OC, EY	53	269	7937	1.67013	1	0.999043	99.9977
Annotation Cluster 5	Enrichment Score: 0.6947303446395044
Category	Term (Eye-antennal disc development)	Count	%	PValue	Genes	List Total	Pop Hits	Pop Total	Fold Enrichment	Bonferroni	Benjamini	FDR
GOTERM_BP_FAT	GO:0035214~eye-antennal disc development	4	3.33333	0.0076428	DAN, OC, DANR, EY	53	62	7937	9.66159	0.963643	0.484632	10.2561
GOTERM_BP_FAT	GO:0007444~imaginal disc development	8	6.66667	0.0171086	QUA, HLHMGAMMA, IDGF2, IDGF3, DAN, OC, DANR, EY	53	412	7937	2.90786	0.999421	0.655266	21.6035
GOTERM_BP_FAT	GO:0048749~compound eye development	6	5	0.0500934	HLHMGAMMA, SEV, DAN, OC, DANR, EY	53	308	7937	2.9173	1	0.842779	51.5597
GOTERM_BP_FAT	GO:0045165~cell fate commitment	5	4.16667	0.0647263	SEV, LBL, SRP, OC, EY	53	232	7937	3.22747	1	0.873161	61.0853
GOTERM_BP_FAT	GO:0001654~eye development	6	5	0.065056	HLHMGAMMA, SEV, DAN, OC, DANR, EY	53	332	7937	2.70641	1	0.855913	61.2783
GOTERM_MF_FAT	GO:0003700~transcription factor activity	7	5.83333	0.10422	HLHMGAMMA, LBL, DAN, SRP, OC, DANR, EY	67	389	7918	2.12662	1	0.812301	73.2146
GOTERM_BP_FAT	GO:0007423~sensory organ development	6	5	0.12914	HLHMGAMMA, SEV, DAN, OC, DANR, EY	53	410	7937	2.19153	1	0.933808	85.7761
GOTERM_BP_FAT	GO:0006350~transcription	6	5	0.180251	HLHMGAMMA, DAN, SRP, OC, DANR, EY	53	459	7937	1.95758	1	0.967759	93.9391
GOTERM_BP_FAT	GO:0035282~segmentation	4	3.33333	0.242043	SEV, DAN, OC, DANR	53	260	7937	2.30392	1	0.988134	97.9933
GOTERM_MF_FAT	GO:0043565~sequence-specific DNA binding	4	3.33333	0.300429	LBL, SRP, OC, EY	67	230	7918	2.05529	1	0.959016	98.6107
GOTERM_BP_FAT	GO:0048569~post-embryonic organ development	4	3.33333	0.308263	QUA, SRP, OC, EY	53	297	7937	2.0169	1	0.994118	99.4473
GOTERM_BP_FAT	GO:0016477~cell migration	3	2.5	0.318702	LBL, SRP, EY	53	175	7937	2.56722	1	0.99342	99.554
GOTERM_MF_FAT	GO:0030528~transcription regulator activity	8	6.66667	0.3405	CG11160, HLHMGAMMA, LBL, DAN, SRP, OC, DANR, EY	67	682	7918	1.38627	1	0.970258	99.3142
GOTERM_BP_FAT	GO:0003002~regionalization	5	4.16667	0.346738	HLHMGAMMA, SEV, DAN, OC, DANR	53	454	7937	1.64928	1	0.995528	99.7534
GOTERM_BP_FAT	GO:0048870~cell motility	3	2.5	0.347641	LBL, SRP, EY	53	187	7937	2.40248	1	0.994869	99.7582
GOTERM_BP_FAT	GO:0051674~localization of cell	3	2.5	0.3691	LBL, SRP, EY	53	196	7937	2.29216	1	0.995383	99.8491
GOTERM_BP_FAT	GO:0007389~pattern specification process	5	4.16667	0.386183	HLHMGAMMA, SEV, DAN, OC, DANR	53	480	7937	1.55994	1	0.995511	99.8976
GOTERM_BP_FAT	GO:0045449~regulation of transcription	7	5.83333	0.427307	HLHMGAMMA, LBL, DAN, SRP, OC, DANR, EY	53	799	7937	1.31199	1	0.997186	99.9615
GOTERM_BP_FAT	GO:0009791~post-embryonic development	4	3.33333	0.547043	QUA, SRP, OC, EY	53	434	7937	1.38023	1	0.999197	99.9986
GOTERM_BP_FAT	GO:0006355~regulation of transcription, DNA-dependent	5	4.16667	0.576942	HLHMGAMMA, LBL, SRP, OC, EY	53	612	7937	1.22349	1	0.999408	99.9995
GOTERM_BP_FAT	GO:0006928~cell motion	3	2.5	0.599686	LBL, SRP, EY	53	305	7937	1.473	1	0.999571	99.9998
GOTERM_BP_FAT	GO:0051252~regulation of RNA metabolic process	5	4.16667	0.659715	HLHMGAMMA, LBL, SRP, OC, EY	53	678	7937	1.10439	1	0.999871	100
GOTERM_MF_FAT	GO:0003677~DNA binding	7	5.83333	0.703709	HLHMGAMMA, LBL, DAN, SRP, OC, DANR, EY	67	830	7918	0.996691	1	0.999184	100
Annotation Cluster 6	Enrichment Score: 0.6120375077783254
Category	Term (Eye-antennal disc morphogenesis)	Count	%	PValue	Genes	List Total	Pop Hits	Pop Total	Fold Enrichment	Bonferroni	Benjamini	FDR
GOTERM_BP_FAT	GO:0007444~imaginal disc development	8	6.66667	0.0171086	QUA, HLHMGAMMA, IDGF2, IDGF3, DAN, OC, DANR, EY	53	412	7937	2.90786	0.999421	0.655266	21.6035
GOTERM_BP_FAT	GO:0035114~imaginal disc-derived appendage morphogenesis	3	2.5	0.467375	QUA, DAN, DANR	53	239	7937	1.87977	1	0.998465	99.9862
GOTERM_BP_FAT	GO:0035107~appendage morphogenesis	3	2.5	0.473914	QUA, DAN, DANR	53	242	7937	1.85646	1	0.998424	99.9884
GOTERM_BP_FAT	GO:0048737~imaginal disc-derived appendage development	3	2.5	0.476083	QUA, DAN, DANR	53	243	7937	1.84882	1	0.998247	99.989
GOTERM_BP_FAT	GO:0048736~appendage development	3	2.5	0.482559	QUA, DAN, DANR	53	246	7937	1.82628	1	0.998209	99.9908
Annotation Cluster 7	Enrichment Score: 0.4064496654281972
Category	Term (Post-embryonic imaginal disc development)	Count	%	PValue	Genes	List Total	Pop Hits	Pop Total	Fold Enrichment	Bonferroni	Benjamini	FDR
GOTERM_BP_FAT	GO:0007444~imaginal disc development	8	6.66667	0.0171086	QUA, HLHMGAMMA, IDGF2, IDGF3, DAN, OC, DANR, EY	53	412	7937	2.90786	0.999421	0.655266	21.6035
GOTERM_BP_FAT	GO:0048569~post-embryonic organ development	4	3.33333	0.308263	QUA, SRP, OC, EY	53	297	7937	2.0169	1	0.994118	99.4473
GOTERM_BP_FAT	GO:0009791~post-embryonic development	4	3.33333	0.547043	QUA, SRP, OC, EY	53	434	7937	1.38023	1	0.999197	99.9986
GOTERM_BP_FAT	GO:0048563~post-embryonic organ morphogenesis	3	2.5	0.560306	QUA, OC, EY	53	284	7937	1.58192	1	0.999286	99.9991
GOTERM_BP_FAT	GO:0007560~imaginal disc morphogenesis	3	2.5	0.560306	QUA, OC, EY	53	284	7937	1.58192	1	0.999286	99.9991
GOTERM_BP_FAT	GO:0048707~instar larval or pupal morphogenesis	3	2.5	0.670583	QUA, OC, EY	53	347	7937	1.29471	1	0.999883	100
GOTERM_BP_FAT	GO:0009886~post-embryonic morphogenesis	3	2.5	0.679863	QUA, OC, EY	53	353	7937	1.2727	1	0.99989	100
GOTERM_BP_FAT	GO:0007552~metamorphosis	3	2.5	0.693393	QUA, OC, EY	53	362	7937	1.24106	1	0.999907	100
GOTERM_BP_FAT	GO:0002165~instar larval or pupal development	3	2.5	0.767523	QUA, OC, EY	53	418	7937	1.07479	1	0.999984	100
Annotation Cluster 8	Enrichment Score: 0.18482820003605077
Category	Term (Ion binding)	Count	%	PValue	Genes	List Total	Pop Hits	Pop Total	Fold Enrichment	Bonferroni	Benjamini	FDR
GOTERM_MF_FAT	GO:0043169~cation binding	17	14.1667	0.396721	MLC2, CG15117, CYP12E1, MLC1, CHIT, MTNA, CG3940, QUA, MP20, IDGF2, IDGF3, GLT, SRP, CG14516, CYP4G1, ARC1, CG9743	67	1764	7918	1.13891	1	0.982455	99.7639
GOTERM_MF_FAT	GO:0043167~ion binding	17	14.1667	0.404456	MLC2, CG15117, CYP12E1, MLC1, CHIT, MTNA, CG3940, QUA, MP20, IDGF2, IDGF3, GLT, SRP, CG14516, CYP4G1, ARC1, CG9743	67	1772	7918	1.13377	1	0.980531	99.7977
GOTERM_MF_FAT	GO:0046872~metal ion binding	13	10.8333	0.798916	MLC2, MLC1, CYP12E1, MTNA, CG3940, QUA, MP20, GLT, SRP, CG14516, CYP4G1, ARC1, CG9743	67	1718	7918	0.894254	1	0.99988	100
GOTERM_MF_FAT	GO:0046914~transition metal ion binding	8	6.66667	0.949514	CYP12E1, SRP, CG14516, CYP4G1, ARC1, MTNA, CG9743, CG3940	67	1354	7918	0.698252	1	1	100
GOTERM_MF_FAT	GO:0008270~zinc ion binding	5	4.16667	0.978363	SRP, CG14516, ARC1, MTNA, CG3940	67	1026	7918	0.575922	1	1	100
Annotation Cluster 9	Enrichment Score: 0.016183197531127083
Category	Term (Gamete production)	Count	%	PValue	Genes	List Total	Pop Hits	Pop Total	Fold Enrichment	Bonferroni	Benjamini	FDR
GOTERM_BP_FAT	GO:0007276~gamete generation	3	2.5	0.955108	QUA, SRP, RBP9	53	715	7937	0.628341	1	1	100
GOTERM_BP_FAT	GO:0019953~sexual reproduction	3	2.5	0.960152	QUA, SRP, RBP9	53	735	7937	0.611244	1	1	100
GOTERM_BP_FAT	GO:0032504~multicellular organism reproduction	3	2.5	0.969253	QUA, SRP, RBP9	53	778	7937	0.57746	1	1	100
GOTERM_BP_FAT	GO:0048609~reproductive process in a multicellular organism	3	2.5	0.969253	QUA, SRP, RBP9	53	778	7937	0.57746	1	1	100
Annotation Cluster 10	Enrichment Score: 0.002381104670624965
Category	Term (Nucleotide binding)	Count	%	PValue	Genes	List Total	Pop Hits	Pop Total	Fold Enrichment	Bonferroni	Benjamini	FDR
GOTERM_MF_FAT	GO:0005524~ATP binding	3	2.5	0.988945	GS1, SEV, BT	67	748	7918	0.47398	1	1	100
GOTERM_MF_FAT	GO:0032559~adenyl ribonucleotide binding	3	2.5	0.989119	GS1, SEV, BT	67	750	7918	0.472716	1	1	100
GOTERM_MF_FAT	GO:0030554~adenyl nucleotide binding	3	2.5	0.99339	GS1, SEV, BT	67	812	7918	0.436622	1	1	100
GOTERM_MF_FAT	GO:0001883~purine nucleoside binding	3	2.5	0.993653	GS1, SEV, BT	67	817	7918	0.43395	1	1	100
GOTERM_MF_FAT	GO:0001882~nucleoside binding	3	2.5	0.994005	GS1, SEV, BT	67	824	7918	0.430264	1	1	100
GOTERM_MF_FAT	GO:0032555~purine ribonucleotide binding	3	2.5	0.997354	GS1, SEV, BT	67	923	7918	0.384114	1	1	100
GOTERM_MF_FAT	GO:0032553~ribonucleotide binding	3	2.5	0.997354	GS1, SEV, BT	67	923	7918	0.384114	1	1	100
GOTERM_MF_FAT	GO:0017076~purine nucleotide binding	3	2.5	0.998485	GS1, SEV, BT	67	989	7918	0.358481	1	1	100
GOTERM_MF_FAT	GO:0000166~nucleotide binding	4	3.33333	0.998541	GS1, SEV, BT, RBP9	67	1206	7918	0.39197	1	1	100

## Sheet: wing control
Annotation Cluster 1	Enrichment Score: 7.135774363941435
Category	Term (Transcription factor activity)	Count	%	PValue	Genes	List Total	Pop Hits	Pop Total	Fold Enrichment	Bonferroni	Benjamini	FDR
GOTERM_MF_FAT	GO:0003700~transcription factor activity	16	24.2424	9.85497e-11	ARA, NUB, BS, H2.0, PDM2, DOC2, SOX100B, CG11835, GRN, DR, SOX15, EG, VVL, AP, ANTP, POXN	39	389	7918	8.35067	7.09557e-09	7.09557e-09	1.02578e-07
GOTERM_BP_FAT	GO:0045449~regulation of transcription	18	27.2727	6.47695e-10	ARA, NUB, BS, H2.0, PDM2, DOC2, SOX100B, CG11835, VG, GRN, DR, SOX15, EG, VVL, TWI, AP, ANTP, POXN	32	799	7937	5.58769	1.73582e-07	1.73582e-07	8.50615e-07
GOTERM_MF_FAT	GO:0030528~transcription regulator activity	18	27.2727	3.33436e-09	ARA, NUB, BS, H2.0, PDM2, DOC2, SOX100B, CG11835, VG, GRN, DR, SOX15, EG, VVL, TWI, AP, ANTP, POXN	39	682	7918	5.35845	2.40074e-07	1.20037e-07	3.47066e-06
GOTERM_BP_FAT	GO:0006355~regulation of transcription, DNA-dependent	15	22.7273	1.75605e-08	ARA, NUB, BS, H2.0, PDM2, DOC2, CG11835, GRN, DR, EG, VVL, AP, TWI, ANTP, POXN	32	612	7937	6.0792	4.7062e-06	2.35311e-06	2.30622e-05
GOTERM_BP_FAT	GO:0051252~regulation of RNA metabolic process	15	22.7273	6.48554e-08	ARA, NUB, BS, H2.0, PDM2, DOC2, CG11835, GRN, DR, EG, VVL, AP, TWI, ANTP, POXN	32	678	7937	5.48742	1.73811e-05	5.79374e-06	8.51744e-05
GOTERM_MF_FAT	GO:0003677~DNA binding	18	27.2727	6.49745e-08	ARA, NUB, BS, H2.0, PDM2, DOC2, SOX100B, CG11835, VG, GRN, DR, SOX15, EG, VVL, TWI, AP, ANTP, POXN	39	830	7918	4.40297	4.67816e-06	1.55939e-06	6.76305e-05
GOTERM_MF_FAT	GO:0043565~sequence-specific DNA binding	11	16.6667	8.14718e-08	ARA, NUB, BS, H2.0, GRN, DR, PDM2, EG, VVL, AP, ANTP	39	230	7918	9.70992	5.86596e-06	1.46649e-06	8.48021e-05
GOTERM_BP_FAT	GO:0006350~transcription	12	18.1818	6.32698e-07	ARA, NUB, BS, GRN, PDM2, EG, SOX15, VVL, TWI, AP, POXN, VG	32	459	7937	6.48448	0.000169549	4.23899e-05	0.000830918
GOTERM_MF_FAT	GO:0003702~RNA polymerase II transcription factor activity	9	13.6364	2.31904e-05	ARA, NUB, BS, H2.0, GRN, PDM2, VVL, TWI, AP	39	257	7918	7.10985	0.00166833	0.000238504	0.0241357
GOTERM_BP_FAT	GO:0045165~cell fate commitment	7	10.6061	0.000233066	ARA, NUB, BS, DR, VVL, TWI, AP	32	232	7937	7.4837	0.0605579	0.0124161	0.305653
Annotation Cluster 2	Enrichment Score: 3.964610451572219
Category	Term (Chitin constituent)	Count	%	PValue	Genes	List Total	Pop Hits	Pop Total	Fold Enrichment	Bonferroni	Benjamini	FDR
GOTERM_MF_FAT	GO:0005214~structural constituent of chitin-based cuticle	7	10.6061	1.20539e-05	CPR64AA, CPR78E, CPR64AD, CPR65EC, CPR12A, CPR35B, CPR49AH	39	110	7918	12.9198	0.000867509	0.000173562	0.0125459
GOTERM_MF_FAT	GO:0042302~structural constituent of cuticle	7	10.6061	1.98527e-05	CPR64AA, CPR78E, CPR64AD, CPR65EC, CPR12A, CPR35B, CPR49AH	39	120	7918	11.8432	0.00142839	0.000238206	0.0206622
GOTERM_MF_FAT	GO:0005198~structural molecule activity	8	12.1212	0.00533608	CPR64AA, CPR78E, CPR64AD, CPR65EC, CPR12A, CPR35B, CPR49AH, CG5162	39	456	7918	3.56185	0.319704	0.0418999	5.41684
Annotation Cluster 3	Enrichment Score: 2.1445374619442186
Category	Term (Wing disc development)	Count	%	PValue	Genes	List Total	Pop Hits	Pop Total	Fold Enrichment	Bonferroni	Benjamini	FDR
GOTERM_MF_FAT	GO:0003702~RNA polymerase II transcription factor activity	9	13.6364	2.31904e-05	ARA, NUB, BS, H2.0, GRN, PDM2, VVL, TWI, AP	39	257	7918	7.10985	0.00166833	0.000238504	0.0241357
GOTERM_BP_FAT	GO:0045165~cell fate commitment	7	10.6061	0.000233066	ARA, NUB, BS, DR, VVL, TWI, AP	32	232	7937	7.4837	0.0605579	0.0124161	0.305653
GOTERM_BP_FAT	GO:0007476~imaginal disc-derived wing morphogenesis	6	9.09091	0.00141583	ARA, BS, DR, AP, POXN, VG	32	218	7937	6.82655	0.315941	0.0613243	1.84352
GOTERM_BP_FAT	GO:0007472~wing disc morphogenesis	6	9.09091	0.00147448	ARA, BS, DR, AP, POXN, VG	32	220	7937	6.76449	0.326624	0.054927	1.9192
GOTERM_BP_FAT	GO:0035120~post-embryonic appendage morphogenesis	6	9.09091	0.00176094	ARA, BS, DR, AP, POXN, VG	32	229	7937	6.49864	0.376464	0.0573343	2.2881
GOTERM_BP_FAT	GO:0035114~imaginal disc-derived appendage morphogenesis	6	9.09091	0.00212531	ARA, BS, DR, AP, POXN, VG	32	239	7937	6.22673	0.434582	0.0613892	2.75546
GOTERM_BP_FAT	GO:0035107~appendage morphogenesis	6	9.09091	0.00224469	ARA, BS, DR, AP, POXN, VG	32	242	7937	6.14954	0.452423	0.0584476	2.90813
GOTERM_BP_FAT	GO:0048737~imaginal disc-derived appendage development	6	9.09091	0.00228555	ARA, BS, DR, AP, POXN, VG	32	243	7937	6.12423	0.458401	0.0542227	2.96034
GOTERM_BP_FAT	GO:0048736~appendage development	6	9.09091	0.00241143	ARA, BS, DR, AP, POXN, VG	32	246	7937	6.04954	0.476408	0.0524924	3.12101
GOTERM_BP_FAT	GO:0035220~wing disc development	6	9.09091	0.0042811	ARA, BS, DR, AP, POXN, VG	32	281	7937	5.29604	0.683299	0.0846475	5.47864
GOTERM_BP_FAT	GO:0007560~imaginal disc morphogenesis	6	9.09091	0.00447917	ARA, BS, DR, AP, POXN, VG	32	284	7937	5.2401	0.699742	0.0823477	5.72526
GOTERM_BP_FAT	GO:0060173~limb development	6	9.09091	0.00447917	ARA, BS, DR, AP, POXN, VG	32	284	7937	5.2401	0.699742	0.0823477	5.72526
GOTERM_BP_FAT	GO:0048569~post-embryonic organ development	6	9.09091	0.00541421	ARA, BS, DR, AP, POXN, VG	32	297	7937	5.01073	0.766588	0.092441	6.88155
GOTERM_BP_FAT	GO:0007389~pattern specification process	7	10.6061	0.00956337	ARA, NUB, DR, TWI, AP, ANTP, VG	32	480	7937	3.61712	0.92387	0.148672	11.8561
GOTERM_BP_FAT	GO:0035110~leg morphogenesis	3	4.54545	0.00999989	AP, POXN, VG	32	39	7937	19.0793	0.932354	0.138979	12.365
GOTERM_BP_FAT	GO:0048707~instar larval or pupal morphogenesis	6	9.09091	0.0103225	ARA, BS, DR, AP, POXN, VG	32	347	7937	4.28872	0.938012	0.136152	12.7393
GOTERM_BP_FAT	GO:0035108~limb morphogenesis	3	4.54545	0.0105008	AP, POXN, VG	32	40	7937	18.6023	0.940933	0.131905	12.9455
GOTERM_BP_FAT	GO:0060173~limb development	3	4.54545	0.0105008	AP, POXN, VG	32	40	7937	18.6023	0.940933	0.131905	12.9455
GOTERM_BP_FAT	GO:0009886~post-embryonic morphogenesis	6	9.09091	0.0110677	ARA, BS, DR, AP, POXN, VG	32	353	7937	4.21583	0.949343	0.132407	13.5982
GOTERM_BP_FAT	GO:0007552~metamorphosis	6	9.09091	0.0122541	ARA, BS, DR, AP, POXN, VG	32	362	7937	4.11102	0.963278	0.139463	14.9496
GOTERM_BP_FAT	GO:0001709~cell fate determination	4	6.06061	0.0135287	NUB, DR, VVL, TWI	32	129	7937	7.69089	0.97402	0.14676	16.3798
GOTERM_BP_FAT	GO:0009953~dorsal/ventral pattern formation	4	6.06061	0.0152797	DR, TWI, AP, VG	32	135	7937	7.34907	0.983862	0.15797	18.3082
GOTERM_BP_FAT	GO:0035218~leg disc development	3	4.54545	0.0167144	AP, POXN, VG	32	51	7937	14.5901	0.989082	0.165308	19.8576
GOTERM_BP_FAT	GO:0007444~imaginal disc development	6	9.09091	0.0204617	ARA, BS, DR, AP, POXN, VG	32	412	7937	3.61211	0.996076	0.185522	23.7772
GOTERM_BP_FAT	GO:0007450~dorsal/ventral pattern formation, imaginal disc	3	4.54545	0.0206219	DR, AP, VG	32	57	7937	13.0543	0.996244	0.180814	23.9408
GOTERM_BP_FAT	GO:0002165~instar larval or pupal development	6	9.09091	0.0216431	ARA, BS, DR, AP, POXN, VG	32	418	7937	3.56026	0.99716	0.17755	24.9758
GOTERM_BP_FAT	GO:0009791~post-embryonic development	6	9.09091	0.0250123	ARA, BS, DR, AP, POXN, VG	32	434	7937	3.429	0.998873	0.191151	28.2989
GOTERM_BP_FAT	GO:0035222~wing disc pattern formation	3	4.54545	0.0286648	DR, AP, VG	32	68	7937	10.9426	0.999588	0.210373	31.7474
GOTERM_BP_FAT	GO:0003002~regionalization	6	9.09091	0.0296848	ARA, DR, TWI, AP, ANTP, VG	32	454	7937	3.27795	0.999689	0.211426	32.6827
GOTERM_BP_FAT	GO:0006357~regulation of transcription from RNA polymerase II promoter	4	6.06061	0.038129	ARA, NUB, GRN, TWI	32	192	7937	5.16732	0.99997	0.257454	39.983
GOTERM_BP_FAT	GO:0007447~imaginal disc pattern formation	3	4.54545	0.0536561	DR, AP, VG	32	96	7937	7.75098	1	0.336718	51.5323
GOTERM_BP_FAT	GO:0007423~sensory organ development	3	4.54545	0.481013	ARA, POXN, VG	32	410	7937	1.81486	1	0.987653	99.9818
Annotation Cluster 4	Enrichment Score: 1.7017989710710304
Category	Term (Polysaccharide binding)	Count	%	PValue	Genes	List Total	Pop Hits	Pop Total	Fold Enrichment	Bonferroni	Benjamini	FDR
GOTERM_BP_FAT	GO:0006030~chitin metabolic process	4	6.06061	0.0096815	CG14301, CHT5, CG8192, CG12009	32	114	7937	8.70285	0.926265	0.142187	11.9941
GOTERM_MF_FAT	GO:0008061~chitin binding	4	6.06061	0.011974	CG14301, CHT5, CG8192, CG12009	39	100	7918	8.12103	0.579929	0.0830783	11.7845
GOTERM_BP_FAT	GO:0006022~aminoglycan metabolic process	4	6.06061	0.0174783	CG14301, CHT5, CG8192, CG12009	32	142	7937	6.9868	0.991135	0.166193	20.6714
GOTERM_MF_FAT	GO:0030247~polysaccharide binding	4	6.06061	0.0212299	CG14301, CHT5, CG8192, CG12009	39	124	7918	6.54921	0.78669	0.131038	20.017
GOTERM_MF_FAT	GO:0001871~pattern binding	4	6.06061	0.0212299	CG14301, CHT5, CG8192, CG12009	39	124	7918	6.54921	0.78669	0.131038	20.017
GOTERM_BP_FAT	GO:0005976~polysaccharide metabolic process	4	6.06061	0.0212753	CG14301, CHT5, CG8192, CG12009	32	153	7937	6.48448	0.996859	0.180233	24.6045
GOTERM_MF_FAT	GO:0030246~carbohydrate binding	4	6.06061	0.0629442	CG14301, CHT5, CG8192, CG12009	39	191	7918	4.25185	0.990729	0.322994	49.1708
Annotation Cluster 5	Enrichment Score: 1.4282875173169955
Category	Term (Cell fate commitment/epithelium development)	Count	%	PValue	Genes	List Total	Pop Hits	Pop Total	Fold Enrichment	Bonferroni	Benjamini	FDR
GOTERM_BP_FAT	GO:0045165~cell fate commitment	7	10.6061	0.000233066	ARA, NUB, BS, DR, VVL, TWI, AP	32	232	7937	7.4837	0.0605579	0.0124161	0.305653
GOTERM_BP_FAT	GO:0001708~cell fate specification	3	4.54545	0.024141	ARA, BS, TWI	32	62	7937	12.0015	0.998569	0.190439	27.4528
GOTERM_BP_FAT	GO:0002009~morphogenesis of an epithelium	3	4.54545	0.21899	ARA, BS, TWI	32	225	7937	3.30708	1	0.833089	96.1072
GOTERM_BP_FAT	GO:0060429~epithelium development	3	4.54545	0.233488	ARA, BS, TWI	32	235	7937	3.16636	1	0.846696	96.9564
GOTERM_BP_FAT	GO:0048729~tissue morphogenesis	3	4.54545	0.250978	ARA, BS, TWI	32	247	7937	3.01253	1	0.862738	97.7523
Annotation Cluster 6	Enrichment Score: 1.3765923379306442
Category	Term (Cell fate commitment/cell morphogenesis)	Count	%	PValue	Genes	List Total	Pop Hits	Pop Total	Fold Enrichment	Bonferroni	Benjamini	FDR
GOTERM_BP_FAT	GO:0045165~cell fate commitment	7	10.6061	0.000233066	ARA, NUB, BS, DR, VVL, TWI, AP	32	232	7937	7.4837	0.0605579	0.0124161	0.305653
GOTERM_BP_FAT	GO:0000902~cell morphogenesis	3	4.54545	0.521703	ARA, VVL, AP	32	442	7937	1.68347	1	0.99096	99.9938
GOTERM_BP_FAT	GO:0032989~cellular component morphogenesis	3	4.54545	0.609987	ARA, VVL, AP	32	518	7937	1.43647	1	0.997173	99.9996
Annotation Cluster 7	Enrichment Score: 0.04611305447959876
Category	Term (Ion binding)	Count	%	PValue	Genes	List Total	Pop Hits	Pop Total	Fold Enrichment	Bonferroni	Benjamini	FDR
GOTERM_MF_FAT	GO:0043169~cation binding	7	10.6061	0.880183	CHT5, PPK, GRN, EG, CG7512, CYP301A1, AP	39	1764	7918	0.805657	1	0.999992	100
GOTERM_MF_FAT	GO:0043167~ion binding	7	10.6061	0.883038	CHT5, PPK, GRN, EG, CG7512, CYP301A1, AP	39	1772	7918	0.80202	1	0.999984	100
GOTERM_MF_FAT	GO:0008270~zinc ion binding	4	6.06061	0.88661	GRN, EG, CG7512, AP	39	1026	7918	0.791523	1	0.999971	100
GOTERM_MF_FAT	GO:0046914~transition metal ion binding	5	7.57576	0.909891	GRN, EG, CG7512, CYP301A1, AP	39	1354	7918	0.749725	1	0.99998	100
GOTERM_MF_FAT	GO:0046872~metal ion binding	6	9.09091	0.937908	PPK, GRN, EG, CG7512, CYP301A1, AP	39	1718	7918	0.709053	1	0.999992	100
