# Supplementary material for: Analysis of the Transcriptomes Downstream of Eyeless and the Hedgehog, Decapentaplegic and Notch Signaling Pathways in Drosophila melanogaster
Source: PLoS One. 2012 Aug 31;7(8):e44583. doi: 10.1371/journal.pone.0044583 (PMC3432130; doi:10.1371/journal.pone.0044583)
Supplement: Table S9 — List of a subset of genes in “peptidase” DAVID clusters. (XLSX) [file pone.0044583.s014.xlsx]

## Sheet: eye control 33 peptidases.txt
gene	molecular information	human ortholog?	eye phenotype?	ap>ey	ap>ey,hh	ap>ey,dpp	ap>ey,N	human retina
7B2	activator of peptidases that function in neuropeptide processing	SCG5/7B2	no phenotypic data					no
ANCE-5	Metallopeptidase M2/peptidyl-dipeptidase	angiotensin-converting enzyme	no phenotypic data				X	Milenkovic et al, 2009
CG10051	Metallopeptidase M28 family	no	no phenotypic data
CG10764	Serine-type endopeptidase/Peptidase S1A/chymotrypsin-like	no	bristle morph
CG11319	Serine peptidase S9/prolyl dipeptidyl-peptidase	no	no phenotypic data
CG11670	Serine-type endopeptidase/Peptidase S1A/chymotrypsin-like	no	no phenotypic data				X
CG14516	Metallopeptidase M1/aminopeptidase	aminopeptidase N/CD13	no phenotypic data	X	X		X	see refs in Guzman-Rojas et al, 2012
CG14523	Metalloendopeptidase M13/neprilysin	no	bristle morph				X
CG30088	Serine-type endopeptidase/Peptidase S1A/chymotrypsin-like	no	no phenotypic data
CG30090	Serine-type endopeptidase/Peptidase S1A/chymotrypsin-like	no	no phenotypic data				X
CG30371	Serine-type endopeptidase/Peptidase S1A/chymotrypsin-like	no	no phenotypic data
CG3074	Cysteine endopeptidase C1/Secreted Wg-interacting molecule (Swim)	TINag & TINagL1	wing margin				X	no
CG31619	Metalloendopeptidase M12B	no	notum			X
CG33460	Serine-type endopeptidase/Peptidase S1A/chymotrypsin-like	no	no phenotypic data				X
CG33465	Serine-type endopeptidase/Peptidase S1A/chymotrypsin-like	no	no phenotypic data
CG4259	Serine-type endopeptidase/Peptidase S1A/chymotrypsin-like	no	no phenotypic data				X
CG4408	Metallocarboxypeptidase M14	pancreatic carboxypeptidase A1	no phenotypic data					no
CG4721	Metalloendopeptidase M13/neprilysin	no	see Figs 7,8				X
CG4927	Serine-type endopeptidase/Peptidase S1A/chymotrypsin-like	no	no phenotypic data
CG6865	Serine-type endopeptidase/Peptidase S1A/chymotrypsin-like	no	no phenotypic data
CG8213	Serine-type endopeptidase/Peptidase S1A/chymotrypsin-like	?	no phenotypic data
CG9505	Metalloendopeptidase M13/neprilysin	no	no phenotypic data				X
MMP2	Metalloendopeptidase M10A/matrix metallopeptidase	matrix metallopeptidases	expression			X
RU	Serine-type endopeptidase S54/rhomboid	no	yes	X	X	X
SPN1	Serine-type endopeptidase inhibitor I4/Serpin	Serpin clades E & I	immune response				X
STET	Serine-type peptidase S54/rhomboid	no	germline stem cells
TACE	Metalloendopeptidase M12B	ADAM17/TACE	no phenotypic data		X	X		expression: Yan et al, 2011; functions: Gooz et al, 2010; eye Ramana, 2010
